# Supplementary material for: Epizoochory in Parrots as an Overlooked Yet Widespread Plant–Animal Mutualism
Source: Plants (Basel). 2021 Apr 13;10(4):760. doi: 10.3390/plants10040760 (PMC8070029; doi:10.3390/plants10040760)
Supplement: Supplementary file 1 [file plants-10-00760-s001.zip]

Archive with 1 entries (1 files):
- plants-1175079-supplementary.xlsx
