# Supplementary material for: Epizoochory in Parrots as an Overlooked Yet Widespread Plant–Animal Mutualism
Source: Plants (Basel). 2021 Apr 13;10(4):760. doi: 10.3390/plants10040760 (PMC8070029; doi:10.3390/plants10040760)
Supplement: Supplementary file 1 [file plants-10-00760-s001.zip › plants-1175079-supplementary.xlsx]

## Sheet: Table_1
Country	Biome.code	Date	Parrot.species	Parrot.origin	Size.flock	Plant.species	Family	Plant.origin	Fruit.state	Attachment.mechanism	Dispersal.distance	Seed.lenght	Seed.width	Source	Photographer	Platform
Spain	I	2016-09-03	Amazona amazonica	Exotic	4	Phytolacca dioica	Phytolaccaceae	Exotic	Unripe	Fleshy	NA	2	3	Own observations	Our Team	NA
Spain	I	2016-09-03	Amazona amazonica	Exotic	4	Phytolacca dioica	Phytolaccaceae	Exotic	Unripe	Fleshy	NA	2	3	Own observations	Our Team	NA
Spain	I	2016-09-03	Amazona amazonica	Exotic	4	Phytolacca dioica	Phytolaccaceae	Exotic	Unripe	Fleshy	NA	2	3	Own observations	Our Team	NA
Spain	I	2016-09-03	Amazona amazonica	Exotic	4	Phytolacca dioica	Phytolaccaceae	Exotic	Unripe	Fleshy	NA	2	3	Own observations	Our Team	NA
Spain	I	2014-12-16	Amazona amazonica	Exotic	1	Dovyalis caffra	Salicaceae	Exotic	Unripe	Fleshy	NA	10	7	Own observations	Our Team	NA
Spain	I	2019-05-27	Amazona amazonica	Exotic	1	Ficus microcarpa	Moraceae	Exotic	Ripe	Fleshy	NA	1	0.5	Own observations	Our Team	NA
Spain	I	2015-02-12	Amazona amazonica	Exotic	1	Ficus microcarpa	Moraceae	Exotic	Ripe	Fleshy	NA	1	0.5	Own observations	Our Team	NA
Spain	I	2017-12-23	Amazona amazonica	Exotic	1	Ficus lyrata	Moraceae	Exotic	Ripe	Fleshy	NA	6	2	Own observations	Our Team	NA
Spain	I	2016-01-26	Amazona amazonica	Exotic	2	Ficus microcarpa	Moraceae	Exotic	Ripe	Fleshy	NA	1	0.5	Own observations	Our Team	NA
Spain	I	2016-01-26	Amazona amazonica	Exotic	2	Ficus microcarpa	Moraceae	Exotic	Ripe	Fleshy	NA	1	0.5	Own observations	Our Team	NA
Spain	I	2016-01-26	Amazona amazonica	Exotic	2	Ficus microcarpa	Moraceae	Exotic	Ripe	Fleshy	NA	1	0.5	Own observations	Our Team	NA
Spain	I	2016-01-26	Amazona amazonica	Exotic	2	Ficus microcarpa	Moraceae	Exotic	Ripe	Fleshy	NA	1	0.5	Own observations	Our Team	NA
Spain	I	2016-09-03	Amazona amazonica	Exotic	4	Ficus macrophylla	Moraceae	Exotic	Ripe	Fleshy	NA	3	1	Own observations	Our Team	NA
Spain	I	2016-09-03	Amazona amazonica	Exotic	4	Ficus macrophylla	Moraceae	Exotic	Ripe	Fleshy	NA	3	1	Own observations	Our Team	NA
Spain	I	2016-09-03	Amazona amazonica	Exotic	4	Ficus macrophylla	Moraceae	Exotic	Ripe	Fleshy	NA	3	1	Own observations	Our Team	NA
Spain	I	2016-09-03	Amazona amazonica	Exotic	4	Ficus macrophylla	Moraceae	Exotic	Ripe	Fleshy	NA	3	1	Own observations	Our Team	NA
Spain	I	2016-05-19	Amazona amazonica	Exotic	1	Morus nigra	Moraceae	Exotic	Ripe	Fleshy	NA	3	2	Own observations	Our Team	NA
Spain	I	2016-05-21	Amazona amazonica	Exotic	1	Morus nigra	Moraceae	Exotic	Ripe	Fleshy	NA	3	2	Own observations	Our Team	NA
Puerto Rico	B	2016-04-10	Amazona amazonica	Exotic	1	Cecropia schreberiana	Urticaceae	Native	Ripe	Fleshy	NA	2	2	Own observations	Our Team	NA
Puerto Rico	B	2016-04-19	Amazona amazonica	Exotic	1	Cecropia schreberiana	Urticaceae	Native	Ripe	Fleshy	NA	2	2	Own observations	Our Team	NA
Puerto Rico	B	2016-04-03	Amazona amazonica	Exotic	5	Cecropia schreberiana	Urticaceae	Native	Ripe	Fleshy	NA	2	2	Own observations	Our Team	NA
Puerto Rico	B	2016-04-03	Amazona amazonica	Exotic	5	Cecropia schreberiana	Urticaceae	Native	Ripe	Fleshy	NA	2	2	Own observations	Our Team	NA
Puerto Rico	B	2016-04-03	Amazona amazonica	Exotic	5	Cecropia schreberiana	Urticaceae	Native	Ripe	Fleshy	NA	2	2	Own observations	Our Team	NA
Puerto Rico	B	2016-04-03	Amazona amazonica	Exotic	5	Cecropia schreberiana	Urticaceae	Native	Ripe	Fleshy	NA	2	2	Own observations	Our Team	NA
Puerto Rico	B	2016-04-03	Amazona amazonica	Exotic	5	Cecropia schreberiana	Urticaceae	Native	Ripe	Fleshy	NA	2	2	Own observations	Our Team	NA
Puerto Rico	B	2016-04-20	Amazona amazonica	Exotic	1	Serjania polyphylla	Sapindaceae	Native	Unripe	Others	NA	6	6	Own observations	Our Team	NA
Puerto Rico	B	2016-03-29	Amazona amazonica	Exotic	1	Serjania polyphylla	Sapindaceae	Native	Unripe	Others	NA	6	6	Own observations	Our Team	NA
Spain	I	2016-01-26	Amazona amazonica	Exotic	1	Peltophorum pterocarpum	Leguminosae	Exotic	Unripe	Others	NA	5	NA	Own observations	Our Team	NA
Costa Rica	C	2018-04-15	Amazona auropalliata	Native	2	Psidium guajava	Myrtaceae	Native	Ripe	Fleshy	NA	3.77	3.15	Own observations	Our Team	NA
Spain	I	2016-01-26	Amazona ochrocephala	Exotic	1	Peltophorum pterocarpum	Leguminosae	Exotic	Unripe	Others	NA	5	NA	Own observations	Our Team	NA
Puerto Rico	B	2016-04-05	Amazona vittata	Native	1	Cecropia schreberiana	Urticaceae	Native	Ripe	Fleshy	NA	2	2	Own observations	Our Team	NA
Puerto Rico	B	2016-04-12	Amazona vittata	Native	1	Miconia impetiolaris	Melastomataceae	Native	Ripe	Fleshy	NA	1.5	1	Own observations	Our Team	NA
Puerto Rico	B	2016-04-06	Amazona vittata	Native	6	Miconia impetiolaris	Melastomataceae	Native	Ripe	Fleshy	NA	1.5	1	Own observations	Our Team	NA
Puerto Rico	B	2016-04-06	Amazona vittata	Native	6	Miconia impetiolaris	Melastomataceae	Native	Ripe	Fleshy	NA	1.5	1	Own observations	Our Team	NA
Puerto Rico	B	2016-04-06	Amazona vittata	Native	6	Miconia impetiolaris	Melastomataceae	Native	Ripe	Fleshy	NA	1.5	1	Own observations	Our Team	NA
Puerto Rico	B	2016-04-06	Amazona vittata	Native	6	Miconia impetiolaris	Melastomataceae	Native	Ripe	Fleshy	NA	1.5	1	Own observations	Our Team	NA
Puerto Rico	B	2016-04-06	Amazona vittata	Native	6	Miconia impetiolaris	Melastomataceae	Native	Ripe	Fleshy	NA	1.5	1	Own observations	Our Team	NA
Puerto Rico	B	2016-04-06	Amazona vittata	Native	6	Miconia impetiolaris	Melastomataceae	Native	Ripe	Fleshy	NA	1.5	1	Own observations	Our Team	NA
Puerto Rico	B	2016-04-17	Amazona vittata	Native	4	Miconia impetiolaris	Melastomataceae	Native	Ripe	Fleshy	NA	1.5	1	Own observations	Our Team	NA
Puerto Rico	B	2016-04-17	Amazona vittata	Native	4	Miconia impetiolaris	Melastomataceae	Native	Ripe	Fleshy	NA	1.5	1	Own observations	Our Team	NA
Puerto Rico	B	2016-04-17	Amazona vittata	Native	4	Miconia impetiolaris	Melastomataceae	Native	Ripe	Fleshy	NA	1.5	1	Own observations	Our Team	NA
Puerto Rico	B	2016-04-17	Amazona vittata	Native	4	Miconia impetiolaris	Melastomataceae	Native	Ripe	Fleshy	NA	1.5	1	Own observations	Our Team	NA
Puerto Rico	B	2016-03-02	Amazona vittata	Native	1	Ficus trigonata	Moraceae	Native	Ripe	Fleshy	NA	3	1	Own observations	Our Team	NA
Costa Rica	B	2018-04-17	Ara macao	Native	2	Unidentified	Fungi (Lichen)	NA	NA	NA	452	NA	NA	Own observations	Our Team	NA
Spain	I	2015-01-23	Aratinga nenday	Exotic	1	Ficus microcarpa	Moraceae	Exotic	Ripe	Fleshy	NA	1	0.5	Own observations	Our Team	NA
Spain	I	2015-02-18	Aratinga nenday	Exotic	1	Ficus microcarpa	Moraceae	Exotic	Ripe	Fleshy	NA	1	0.5	Own observations	Our Team	NA
Spain	I	2015-01-31	Aratinga nenday	Exotic	1	Ficus microcarpa	Moraceae	Exotic	Ripe	Fleshy	NA	1	0.5	Own observations	Our Team	NA
Spain	I	2017-01-07	Aratinga nenday	Exotic	4	Ficus microcarpa	Moraceae	Exotic	Ripe	Fleshy	NA	1	0.5	Own observations	Our Team	NA
Spain	I	2017-01-07	Aratinga nenday	Exotic	4	Ficus microcarpa	Moraceae	Exotic	Ripe	Fleshy	NA	1	0.5	Own observations	Our Team	NA
Spain	I	2017-01-07	Aratinga nenday	Exotic	4	Ficus microcarpa	Moraceae	Exotic	Ripe	Fleshy	NA	1	0.5	Own observations	Our Team	NA
Spain	I	2017-01-07	Aratinga nenday	Exotic	4	Ficus microcarpa	Moraceae	Exotic	Ripe	Fleshy	NA	1	0.5	Own observations	Our Team	NA
Costa Rica	B	2018-04-23	Brotogeris jugularis	Native	25	Ceiba pentandra	Malvaceae	Native	Ripe	Anemochorous	32	6	4	Own observations	Our Team	NA
Costa Rica	B	2018-04-23	Brotogeris jugularis	Native	25	Ceiba pentandra	Malvaceae	Native	Ripe	Anemochorous	24	6	4	Own observations	Our Team	NA
Costa Rica	B	2018-04-23	Brotogeris jugularis	Native	25	Ceiba pentandra	Malvaceae	Native	Ripe	Anemochorous	16	6	4	Own observations	Our Team	NA
Costa Rica	C	2018-04-16	Brotogeris jugularis	Native	7	Ceiba pentandra	Malvaceae	Native	Ripe	Anemochorous	NA	6	4	Own observations	Our Team	NA
Costa Rica	C	2018-04-16	Brotogeris jugularis	Native	4	Pseudobombax septenatum	Malvaceae	Native	Ripe	Anemochorous	NA	5	5	Own observations	Our Team	NA
Costa Rica	C	2018-04-30	Brotogeris jugularis	Native	40	Ceiba pentandra	Malvaceae	Native	Ripe	Anemochorous	NA	6	4	Own observations	Our Team	NA
Costa Rica	C	2018-04-30	Brotogeris jugularis	Native	40	Ceiba pentandra	Malvaceae	Native	Ripe	Anemochorous	NA	6	4	Own observations	Our Team	NA
Costa Rica	C	2018-04-30	Brotogeris jugularis	Native	40	Ceiba pentandra	Malvaceae	Native	Ripe	Anemochorous	NA	6	4	Own observations	Our Team	NA
Costa Rica	C	2018-04-30	Brotogeris jugularis	Native	40	Ceiba pentandra	Malvaceae	Native	Ripe	Anemochorous	NA	6	4	Own observations	Our Team	NA
Panama	C	2019-03-24	Brotogeris jugularis	Native	1	Ceiba pentandra	Malvaceae	Native	Ripe	Anemochorous	NA	6	4	Own observations	Our Team	NA
Panama	C	2019-03-24	Brotogeris jugularis	Native	1	Ceiba pentandra	Malvaceae	Native	Ripe	Anemochorous	NA	6	4	Own observations	Our Team	NA
Panama	C	2019-03-24	Brotogeris jugularis	Native	1	Ceiba pentandra	Malvaceae	Native	Ripe	Anemochorous	NA	6	4	Own observations	Our Team	NA
Costa Rica	C	NA	Brotogeris jugularis	Native	NA	Pachira quinata	Malvaceae	Native	Ripe	Anemochorous	NA	4.5	4	Own observations	Our Team	NA
Puerto Rico	B	2016-05-09	Brotogeris versicolorus	Exotic	9	Ficus microcarpa	Moraceae	Exotic	Ripe	Fleshy	NA	1	0.5	Own observations	Our Team	NA
Puerto Rico	B	2016-05-09	Brotogeris versicolorus	Exotic	9	Ficus microcarpa	Moraceae	Exotic	Ripe	Fleshy	NA	1	0.5	Own observations	Our Team	NA
Puerto Rico	B	2016-05-09	Brotogeris versicolorus	Exotic	9	Ficus microcarpa	Moraceae	Exotic	Ripe	Fleshy	NA	1	0.5	Own observations	Our Team	NA
Puerto Rico	B	2016-05-09	Brotogeris versicolorus	Exotic	9	Ficus microcarpa	Moraceae	Exotic	Ripe	Fleshy	NA	1	0.5	Own observations	Our Team	NA
Puerto Rico	B	2016-05-09	Brotogeris versicolorus	Exotic	9	Ficus microcarpa	Moraceae	Exotic	Ripe	Fleshy	NA	1	0.5	Own observations	Our Team	NA
Puerto Rico	B	2016-05-09	Brotogeris versicolorus	Exotic	9	Ficus microcarpa	Moraceae	Exotic	Ripe	Fleshy	NA	1	0.5	Own observations	Our Team	NA
Puerto Rico	B	2016-05-09	Brotogeris versicolorus	Exotic	9	Ficus microcarpa	Moraceae	Exotic	Ripe	Fleshy	NA	1	0.5	Own observations	Our Team	NA
Puerto Rico	B	2016-05-09	Brotogeris versicolorus	Exotic	9	Ficus microcarpa	Moraceae	Exotic	Ripe	Fleshy	NA	1	0.5	Own observations	Our Team	NA
Puerto Rico	B	2016-05-09	Brotogeris versicolorus	Exotic	9	Ficus microcarpa	Moraceae	Exotic	Ripe	Fleshy	NA	1	0.5	Own observations	Our Team	NA
Puerto Rico	B	2016-03-25	Brotogeris versicolorus	Exotic	1	Ceiba pentandra	Malvaceae	Exotic	Unripe	Anemochorous	NA	6	4	Own observations	Our Team	NA
Puerto Rico	B	2016-03-28	Brotogeris versicolorus	Exotic	11	Ceiba pentandra	Malvaceae	Exotic	Unripe	Anemochorous	NA	6	4	Own observations	Our Team	NA
Puerto Rico	B	2016-03-28	Brotogeris versicolorus	Exotic	11	Ceiba pentandra	Malvaceae	Exotic	Unripe	Anemochorous	NA	6	4	Own observations	Our Team	NA
Puerto Rico	B	2016-03-28	Brotogeris versicolorus	Exotic	11	Ceiba pentandra	Malvaceae	Exotic	Unripe	Anemochorous	NA	6	4	Own observations	Our Team	NA
Puerto Rico	B	2016-03-28	Brotogeris versicolorus	Exotic	11	Ceiba pentandra	Malvaceae	Exotic	Unripe	Anemochorous	NA	6	4	Own observations	Our Team	NA
Puerto Rico	B	2016-03-28	Brotogeris versicolorus	Exotic	11	Ceiba pentandra	Malvaceae	Exotic	Unripe	Anemochorous	NA	6	4	Own observations	Our Team	NA
Puerto Rico	B	2016-03-28	Brotogeris versicolorus	Exotic	11	Ceiba pentandra	Malvaceae	Exotic	Unripe	Anemochorous	NA	6	4	Own observations	Our Team	NA
Puerto Rico	B	2016-03-28	Brotogeris versicolorus	Exotic	11	Ceiba pentandra	Malvaceae	Exotic	Unripe	Anemochorous	NA	6	4	Own observations	Our Team	NA
Puerto Rico	B	2016-03-28	Brotogeris versicolorus	Exotic	11	Ceiba pentandra	Malvaceae	Exotic	Unripe	Anemochorous	NA	6	4	Own observations	Our Team	NA
Puerto Rico	B	2016-03-28	Brotogeris versicolorus	Exotic	11	Ceiba pentandra	Malvaceae	Exotic	Unripe	Anemochorous	NA	6	4	Own observations	Our Team	NA
Puerto Rico	B	2016-03-28	Brotogeris versicolorus	Exotic	11	Ceiba pentandra	Malvaceae	Exotic	Unripe	Anemochorous	NA	6	4	Own observations	Our Team	NA
Puerto Rico	B	2016-03-28	Brotogeris versicolorus	Exotic	11	Ceiba pentandra	Malvaceae	Exotic	Unripe	Anemochorous	NA	6	4	Own observations	Our Team	NA
Argentina	D	2020-01-29	Cyanoliseus patagonus	Native	1	Prosopis nigra	Leguminosae	Native	Unripe	Others	131	6	4	Own observations	Our Team	NA
Argentina	D	2020-01-29	Cyanoliseus patagonus	Native	1	Prosopis nigra	Leguminosae	Native	Unripe	Others	131	6	4	Own observations	Our Team	NA
Argentina	D	2020-01-29	Cyanoliseus patagonus	Native	1	Prosopis nigra	Leguminosae	Native	Unripe	Others	131	6	4	Own observations	Our Team	NA
Argentina	D	2020-01-29	Cyanoliseus patagonus	Native	1	Prosopis nigra	Leguminosae	Native	Unripe	Others	131	6	4	Own observations	Our Team	NA
Argentina	D	2020-01-29	Cyanoliseus patagonus	Native	1	Prosopis nigra	Leguminosae	Native	Unripe	Others	131	6	4	Own observations	Our Team	NA
Argentina	D	2020-01-29	Cyanoliseus patagonus	Native	1	Prosopis nigra	Leguminosae	Native	Unripe	Others	131	6	4	Own observations	Our Team	NA
Argentina	D	2020-01-29	Cyanoliseus patagonus	Native	1	Prosopis nigra	Leguminosae	Native	Unripe	Others	131	6	4	Own observations	Our Team	NA
Costa Rica	C	2018-04-30	Eupsittula canicularis	Native	24	Psidium guajava	Myrtaceae	Native	Ripe	Fleshy	79	3.77	3.15	Own observations	Our Team	NA
Puerto Rico	B	2016-05-11	Eupsittula canicularis	Exotic	7	Ficus microcarpa	Moraceae	Exotic	Ripe	Fleshy	NA	1	0.5	Own observations	Our Team	NA
Puerto Rico	B	2016-05-11	Eupsittula canicularis	Exotic	7	Ficus microcarpa	Moraceae	Exotic	Ripe	Fleshy	NA	1	0.5	Own observations	Our Team	NA
Puerto Rico	B	2016-05-11	Eupsittula canicularis	Exotic	7	Ficus microcarpa	Moraceae	Exotic	Ripe	Fleshy	NA	1	0.5	Own observations	Our Team	NA
Puerto Rico	B	2016-05-11	Eupsittula canicularis	Exotic	7	Ficus microcarpa	Moraceae	Exotic	Ripe	Fleshy	NA	1	0.5	Own observations	Our Team	NA
Puerto Rico	B	2016-05-11	Eupsittula canicularis	Exotic	7	Ficus microcarpa	Moraceae	Exotic	Ripe	Fleshy	NA	1	0.5	Own observations	Our Team	NA
Puerto Rico	B	2016-05-11	Eupsittula canicularis	Exotic	7	Ficus microcarpa	Moraceae	Exotic	Ripe	Fleshy	NA	1	0.5	Own observations	Our Team	NA
Puerto Rico	B	2016-05-11	Eupsittula canicularis	Exotic	7	Ficus microcarpa	Moraceae	Exotic	Ripe	Fleshy	NA	1	0.5	Own observations	Our Team	NA
Puerto Rico	B	2016-03-04	Eupsittula canicularis	Exotic	4	Callicarpa ampla	Lamiaceae	Native	Ripe	Fleshy	NA	NA	NA	Own observations	Our Team	NA
Puerto Rico	B	2016-03-04	Eupsittula canicularis	Exotic	4	Callicarpa ampla	Lamiaceae	Native	Ripe	Fleshy	NA	NA	NA	Own observations	Our Team	NA
Puerto Rico	B	2016-03-04	Eupsittula canicularis	Exotic	4	Callicarpa ampla	Lamiaceae	Native	Ripe	Fleshy	NA	NA	NA	Own observations	Our Team	NA
Puerto Rico	B	2016-03-04	Eupsittula canicularis	Exotic	4	Callicarpa ampla	Lamiaceae	Native	Ripe	Fleshy	NA	NA	NA	Own observations	Our Team	NA
Sri Lanka	B	2018-01-16	Loriculus beryllinus	Native	8	Ceiba pentandra	Malvaceae	Exotic	Unripe	Anemochorous	NA	6	4	Own observations	Our Team	NA
Sri Lanka	B	2018-01-16	Loriculus beryllinus	Native	8	Ceiba pentandra	Malvaceae	Exotic	Unripe	Anemochorous	NA	6	4	Own observations	Our Team	NA
Sri Lanka	B	2018-01-16	Loriculus beryllinus	Native	8	Ceiba pentandra	Malvaceae	Exotic	Unripe	Anemochorous	NA	6	4	Own observations	Our Team	NA
Sri Lanka	B	2018-01-16	Loriculus beryllinus	Native	8	Ceiba pentandra	Malvaceae	Exotic	Unripe	Anemochorous	NA	6	4	Own observations	Our Team	NA
Sri Lanka	B	2018-01-16	Loriculus beryllinus	Native	8	Ceiba pentandra	Malvaceae	Exotic	Unripe	Anemochorous	NA	6	4	Own observations	Our Team	NA
Sri Lanka	B	2018-01-16	Loriculus beryllinus	Native	8	Ceiba pentandra	Malvaceae	Exotic	Unripe	Anemochorous	NA	6	4	Own observations	Our Team	NA
Sri Lanka	B	2018-01-16	Loriculus beryllinus	Native	8	Ceiba pentandra	Malvaceae	Exotic	Unripe	Anemochorous	NA	6	4	Own observations	Our Team	NA
Sri Lanka	B	2018-01-16	Loriculus beryllinus	Native	8	Ceiba pentandra	Malvaceae	Exotic	Unripe	Anemochorous	NA	6	4	Own observations	Our Team	NA
Spain	I	2014-12-11	Myiopsitta monachus	Exotic	13	Chenopodium murale	Amaranthaceae	Exotic	Unripe	Others	NA	1.5	1.4	Own observations	Our Team	NA
Spain	I	2014-12-11	Myiopsitta monachus	Exotic	13	Chenopodium murale	Amaranthaceae	Exotic	Unripe	Others	NA	1.5	1.4	Own observations	Our Team	NA
Spain	I	2014-12-11	Myiopsitta monachus	Exotic	13	Chenopodium murale	Amaranthaceae	Exotic	Unripe	Others	NA	1.5	1.4	Own observations	Our Team	NA
Spain	I	2014-12-11	Myiopsitta monachus	Exotic	13	Chenopodium murale	Amaranthaceae	Exotic	Unripe	Others	NA	1.5	1.4	Own observations	Our Team	NA
Spain	I	2014-12-11	Myiopsitta monachus	Exotic	13	Chenopodium murale	Amaranthaceae	Exotic	Unripe	Others	NA	1.5	1.4	Own observations	Our Team	NA
Spain	I	2014-12-11	Myiopsitta monachus	Exotic	13	Chenopodium murale	Amaranthaceae	Exotic	Unripe	Others	NA	1.5	1.4	Own observations	Our Team	NA
Spain	I	2014-12-11	Myiopsitta monachus	Exotic	13	Chenopodium murale	Amaranthaceae	Exotic	Unripe	Others	NA	1.5	1.4	Own observations	Our Team	NA
Spain	I	2014-12-11	Myiopsitta monachus	Exotic	13	Chenopodium murale	Amaranthaceae	Exotic	Unripe	Others	NA	1.5	1.4	Own observations	Our Team	NA
Spain	I	2014-12-11	Myiopsitta monachus	Exotic	13	Chenopodium murale	Amaranthaceae	Exotic	Unripe	Others	NA	1.5	1.4	Own observations	Our Team	NA
Spain	I	2014-12-11	Myiopsitta monachus	Exotic	13	Chenopodium murale	Amaranthaceae	Exotic	Unripe	Others	NA	1.5	1.4	Own observations	Our Team	NA
Spain	I	2014-12-11	Myiopsitta monachus	Exotic	13	Chenopodium murale	Amaranthaceae	Exotic	Unripe	Others	NA	1.5	1.4	Own observations	Our Team	NA
Spain	I	2014-12-11	Myiopsitta monachus	Exotic	13	Chenopodium murale	Amaranthaceae	Exotic	Unripe	Others	NA	1.5	1.4	Own observations	Our Team	NA
Spain	I	2014-12-11	Myiopsitta monachus	Exotic	13	Chenopodium murale	Amaranthaceae	Exotic	Unripe	Others	NA	1.5	1.4	Own observations	Our Team	NA
Spain	I	2018-02-11	Myiopsitta monachus	Exotic	9	Schinus molle	Anacardiaceae	Exotic	Unripe	Fleshy	NA	4	4	Own observations	Our Team	NA
Spain	I	2018-02-11	Myiopsitta monachus	Exotic	9	Schinus molle	Anacardiaceae	Exotic	Unripe	Fleshy	NA	4	4	Own observations	Our Team	NA
Spain	I	2018-02-11	Myiopsitta monachus	Exotic	9	Schinus molle	Anacardiaceae	Exotic	Unripe	Fleshy	NA	4	4	Own observations	Our Team	NA
Spain	I	2018-02-11	Myiopsitta monachus	Exotic	9	Schinus molle	Anacardiaceae	Exotic	Unripe	Fleshy	NA	4	4	Own observations	Our Team	NA
Spain	I	2018-02-11	Myiopsitta monachus	Exotic	9	Schinus molle	Anacardiaceae	Exotic	Unripe	Fleshy	NA	4	4	Own observations	Our Team	NA
Spain	I	2018-02-11	Myiopsitta monachus	Exotic	9	Schinus molle	Anacardiaceae	Exotic	Unripe	Fleshy	NA	4	4	Own observations	Our Team	NA
Spain	I	2018-02-11	Myiopsitta monachus	Exotic	9	Schinus molle	Anacardiaceae	Exotic	Unripe	Fleshy	NA	4	4	Own observations	Our Team	NA
Spain	I	2018-02-11	Myiopsitta monachus	Exotic	9	Schinus molle	Anacardiaceae	Exotic	Unripe	Fleshy	NA	4	4	Own observations	Our Team	NA
Spain	I	2018-02-11	Myiopsitta monachus	Exotic	9	Schinus molle	Anacardiaceae	Exotic	Unripe	Fleshy	NA	4	4	Own observations	Our Team	NA
Spain	I	2019-03-13	Myiopsitta monachus	Exotic	8	Schinus terebinthifolia	Anacardiaceae	Exotic	Unripe	Fleshy	NA	4.5	2	Own observations	Our Team	NA
Spain	I	2019-03-13	Myiopsitta monachus	Exotic	8	Schinus terebinthifolia	Anacardiaceae	Exotic	Unripe	Fleshy	NA	4.5	2	Own observations	Our Team	NA
Spain	I	2019-03-13	Myiopsitta monachus	Exotic	8	Schinus terebinthifolia	Anacardiaceae	Exotic	Unripe	Fleshy	NA	4.5	2	Own observations	Our Team	NA
Spain	I	2019-03-13	Myiopsitta monachus	Exotic	8	Schinus terebinthifolia	Anacardiaceae	Exotic	Unripe	Fleshy	NA	4.5	2	Own observations	Our Team	NA
Spain	I	2019-03-13	Myiopsitta monachus	Exotic	8	Schinus terebinthifolia	Anacardiaceae	Exotic	Unripe	Fleshy	NA	4.5	2	Own observations	Our Team	NA
Spain	I	2019-03-13	Myiopsitta monachus	Exotic	8	Schinus terebinthifolia	Anacardiaceae	Exotic	Unripe	Fleshy	NA	4.5	2	Own observations	Our Team	NA
Spain	I	2019-03-13	Myiopsitta monachus	Exotic	8	Schinus terebinthifolia	Anacardiaceae	Exotic	Unripe	Fleshy	NA	4.5	2	Own observations	Our Team	NA
Spain	I	2019-03-13	Myiopsitta monachus	Exotic	8	Schinus terebinthifolia	Anacardiaceae	Exotic	Unripe	Fleshy	NA	4.5	2	Own observations	Our Team	NA
Spain	I	2018-04-07	Myiopsitta monachus	Exotic	5	Morus nigra	Moraceae	Exotic	Unripe	Fleshy	NA	3	2	Own observations	Our Team	NA
Spain	I	2018-04-07	Myiopsitta monachus	Exotic	5	Morus nigra	Moraceae	Exotic	Unripe	Fleshy	NA	3	2	Own observations	Our Team	NA
Spain	I	2018-04-07	Myiopsitta monachus	Exotic	5	Morus nigra	Moraceae	Exotic	Unripe	Fleshy	NA	3	2	Own observations	Our Team	NA
Spain	I	2018-04-07	Myiopsitta monachus	Exotic	5	Morus nigra	Moraceae	Exotic	Unripe	Fleshy	NA	3	2	Own observations	Our Team	NA
Spain	I	2018-04-07	Myiopsitta monachus	Exotic	5	Morus nigra	Moraceae	Exotic	Unripe	Fleshy	NA	3	2	Own observations	Our Team	NA
Spain	I	2016-02-05	Myiopsitta monachus	Exotic	6	Aizoon canariense	Aizoaceae	Native	Unripe	Others	NA	0.7	0.6	Own observations	Our Team	NA
Spain	I	2016-02-05	Myiopsitta monachus	Exotic	6	Aizoon canariense	Aizoaceae	Native	Unripe	Others	NA	0.7	0.6	Own observations	Our Team	NA
Spain	I	2016-02-05	Myiopsitta monachus	Exotic	6	Aizoon canariense	Aizoaceae	Native	Unripe	Others	NA	0.7	0.6	Own observations	Our Team	NA
Spain	I	2016-02-05	Myiopsitta monachus	Exotic	6	Aizoon canariense	Aizoaceae	Native	Unripe	Others	NA	0.7	0.6	Own observations	Our Team	NA
Spain	I	2016-02-05	Myiopsitta monachus	Exotic	6	Aizoon canariense	Aizoaceae	Native	Unripe	Others	NA	0.7	0.6	Own observations	Our Team	NA
Spain	I	2016-02-05	Myiopsitta monachus	Exotic	6	Aizoon canariense	Aizoaceae	Native	Unripe	Others	NA	0.7	0.6	Own observations	Our Team	NA
Spain	I	2014-10-20	Myiopsitta monachus	Exotic	22	Aizoon canariense	Aizoaceae	Native	Unripe	Others	NA	0.7	0.6	Own observations	Our Team	NA
Spain	I	2014-10-20	Myiopsitta monachus	Exotic	22	Aizoon canariense	Aizoaceae	Native	Unripe	Others	NA	0.7	0.6	Own observations	Our Team	NA
Spain	I	2014-10-20	Myiopsitta monachus	Exotic	22	Aizoon canariense	Aizoaceae	Native	Unripe	Others	NA	0.7	0.6	Own observations	Our Team	NA
Spain	I	2014-10-20	Myiopsitta monachus	Exotic	22	Aizoon canariense	Aizoaceae	Native	Unripe	Others	NA	0.7	0.6	Own observations	Our Team	NA
Spain	I	2014-10-20	Myiopsitta monachus	Exotic	22	Aizoon canariense	Aizoaceae	Native	Unripe	Others	NA	0.7	0.6	Own observations	Our Team	NA
Spain	I	2014-10-20	Myiopsitta monachus	Exotic	22	Aizoon canariense	Aizoaceae	Native	Unripe	Others	NA	0.7	0.6	Own observations	Our Team	NA
Spain	I	2014-10-20	Myiopsitta monachus	Exotic	22	Aizoon canariense	Aizoaceae	Native	Unripe	Others	NA	0.7	0.6	Own observations	Our Team	NA
Spain	I	2014-10-20	Myiopsitta monachus	Exotic	22	Aizoon canariense	Aizoaceae	Native	Unripe	Others	NA	0.7	0.6	Own observations	Our Team	NA
Spain	I	2014-10-20	Myiopsitta monachus	Exotic	22	Aizoon canariense	Aizoaceae	Native	Unripe	Others	NA	0.7	0.6	Own observations	Our Team	NA
Spain	I	2014-10-20	Myiopsitta monachus	Exotic	22	Aizoon canariense	Aizoaceae	Native	Unripe	Others	NA	0.7	0.6	Own observations	Our Team	NA
Spain	I	2014-10-20	Myiopsitta monachus	Exotic	22	Aizoon canariense	Aizoaceae	Native	Unripe	Others	NA	0.7	0.6	Own observations	Our Team	NA
Spain	I	2014-10-20	Myiopsitta monachus	Exotic	22	Aizoon canariense	Aizoaceae	Native	Unripe	Others	NA	0.7	0.6	Own observations	Our Team	NA
Spain	I	2014-10-20	Myiopsitta monachus	Exotic	22	Aizoon canariense	Aizoaceae	Native	Unripe	Others	NA	0.7	0.6	Own observations	Our Team	NA
Spain	I	2014-10-20	Myiopsitta monachus	Exotic	22	Aizoon canariense	Aizoaceae	Native	Unripe	Others	NA	0.7	0.6	Own observations	Our Team	NA
Spain	I	2014-10-20	Myiopsitta monachus	Exotic	22	Aizoon canariense	Aizoaceae	Native	Unripe	Others	NA	0.7	0.6	Own observations	Our Team	NA
Spain	I	2014-10-20	Myiopsitta monachus	Exotic	22	Aizoon canariense	Aizoaceae	Native	Unripe	Others	NA	0.7	0.6	Own observations	Our Team	NA
Spain	I	2014-10-20	Myiopsitta monachus	Exotic	22	Aizoon canariense	Aizoaceae	Native	Unripe	Others	NA	0.7	0.6	Own observations	Our Team	NA
Spain	I	2014-10-20	Myiopsitta monachus	Exotic	22	Aizoon canariense	Aizoaceae	Native	Unripe	Others	NA	0.7	0.6	Own observations	Our Team	NA
Spain	I	2014-10-20	Myiopsitta monachus	Exotic	22	Aizoon canariense	Aizoaceae	Native	Unripe	Others	NA	0.7	0.6	Own observations	Our Team	NA
Spain	I	2014-10-20	Myiopsitta monachus	Exotic	22	Aizoon canariense	Aizoaceae	Native	Unripe	Others	NA	0.7	0.6	Own observations	Our Team	NA
Spain	I	2014-10-20	Myiopsitta monachus	Exotic	22	Aizoon canariense	Aizoaceae	Native	Unripe	Others	NA	0.7	0.6	Own observations	Our Team	NA
Spain	I	2014-10-20	Myiopsitta monachus	Exotic	22	Aizoon canariense	Aizoaceae	Native	Unripe	Others	NA	0.7	0.6	Own observations	Our Team	NA
Spain	I	2016-02-10	Myiopsitta monachus	Exotic	9	Patellifolia procumbens	Amaranthaceae	Native	Unripe	Others	NA	1	0.4	Own observations	Our Team	NA
Spain	I	2016-02-10	Myiopsitta monachus	Exotic	9	Patellifolia procumbens	Amaranthaceae	Native	Unripe	Others	NA	1	0.4	Own observations	Our Team	NA
Spain	I	2016-02-10	Myiopsitta monachus	Exotic	9	Patellifolia procumbens	Amaranthaceae	Native	Unripe	Others	NA	1	0.4	Own observations	Our Team	NA
Spain	I	2016-02-10	Myiopsitta monachus	Exotic	9	Patellifolia procumbens	Amaranthaceae	Native	Unripe	Others	NA	1	0.4	Own observations	Our Team	NA
Spain	I	2016-02-10	Myiopsitta monachus	Exotic	9	Patellifolia procumbens	Amaranthaceae	Native	Unripe	Others	NA	1	0.4	Own observations	Our Team	NA
Spain	I	2016-02-10	Myiopsitta monachus	Exotic	9	Patellifolia procumbens	Amaranthaceae	Native	Unripe	Others	NA	1	0.4	Own observations	Our Team	NA
Spain	I	2016-02-10	Myiopsitta monachus	Exotic	9	Patellifolia procumbens	Amaranthaceae	Native	Unripe	Others	NA	1	0.4	Own observations	Our Team	NA
Spain	I	2016-02-10	Myiopsitta monachus	Exotic	9	Patellifolia procumbens	Amaranthaceae	Native	Unripe	Others	NA	1	0.4	Own observations	Our Team	NA
Spain	I	2016-02-10	Myiopsitta monachus	Exotic	9	Patellifolia procumbens	Amaranthaceae	Native	Unripe	Others	NA	1	0.4	Own observations	Our Team	NA
Spain	I	2016-01-27	Myiopsitta monachus	Exotic	3	Patellifolia procumbens	Amaranthaceae	Native	Unripe	Others	NA	1	0.4	Own observations	Our Team	NA
Spain	I	2016-01-27	Myiopsitta monachus	Exotic	3	Patellifolia procumbens	Amaranthaceae	Native	Unripe	Others	NA	1	0.4	Own observations	Our Team	NA
Spain	I	2016-01-27	Myiopsitta monachus	Exotic	3	Patellifolia procumbens	Amaranthaceae	Native	Unripe	Others	NA	1	0.4	Own observations	Our Team	NA
Spain	I	2015-01-16	Myiopsitta monachus	Exotic	7	Patellifolia procumbens	Amaranthaceae	Native	Unripe	Others	NA	1	0.4	Own observations	Our Team	NA
Spain	I	2015-01-16	Myiopsitta monachus	Exotic	7	Patellifolia procumbens	Amaranthaceae	Native	Unripe	Others	NA	1	0.4	Own observations	Our Team	NA
Spain	I	2015-01-16	Myiopsitta monachus	Exotic	7	Patellifolia procumbens	Amaranthaceae	Native	Unripe	Others	NA	1	0.4	Own observations	Our Team	NA
Spain	I	2015-01-16	Myiopsitta monachus	Exotic	7	Patellifolia procumbens	Amaranthaceae	Native	Unripe	Others	NA	1	0.4	Own observations	Our Team	NA
Spain	I	2015-01-16	Myiopsitta monachus	Exotic	7	Patellifolia procumbens	Amaranthaceae	Native	Unripe	Others	NA	1	0.4	Own observations	Our Team	NA
Spain	I	2015-01-16	Myiopsitta monachus	Exotic	7	Patellifolia procumbens	Amaranthaceae	Native	Unripe	Others	NA	1	0.4	Own observations	Our Team	NA
Spain	I	2015-01-16	Myiopsitta monachus	Exotic	7	Patellifolia procumbens	Amaranthaceae	Native	Unripe	Others	NA	1	0.4	Own observations	Our Team	NA
Spain	I	2015-06-29	Myiopsitta monachus	Exotic	12	Morus alba	Moraceae	Exotic	Ripe	Fleshy	NA	3	2	Own observations	Our Team	NA
Spain	I	2015-06-29	Myiopsitta monachus	Exotic	12	Morus alba	Moraceae	Exotic	Ripe	Fleshy	NA	3	2	Own observations	Our Team	NA
Spain	I	2015-06-29	Myiopsitta monachus	Exotic	12	Morus alba	Moraceae	Exotic	Ripe	Fleshy	NA	3	2	Own observations	Our Team	NA
Spain	I	2015-06-29	Myiopsitta monachus	Exotic	12	Morus alba	Moraceae	Exotic	Ripe	Fleshy	NA	3	2	Own observations	Our Team	NA
Spain	I	2015-06-29	Myiopsitta monachus	Exotic	12	Morus alba	Moraceae	Exotic	Ripe	Fleshy	NA	3	2	Own observations	Our Team	NA
Spain	I	2015-06-29	Myiopsitta monachus	Exotic	12	Morus alba	Moraceae	Exotic	Ripe	Fleshy	NA	3	2	Own observations	Our Team	NA
Spain	I	2015-06-29	Myiopsitta monachus	Exotic	12	Morus alba	Moraceae	Exotic	Ripe	Fleshy	NA	3	2	Own observations	Our Team	NA
Spain	I	2015-06-29	Myiopsitta monachus	Exotic	12	Morus alba	Moraceae	Exotic	Ripe	Fleshy	NA	3	2	Own observations	Our Team	NA
Spain	I	2015-06-29	Myiopsitta monachus	Exotic	12	Morus alba	Moraceae	Exotic	Ripe	Fleshy	NA	3	2	Own observations	Our Team	NA
Spain	I	2015-06-29	Myiopsitta monachus	Exotic	12	Morus alba	Moraceae	Exotic	Ripe	Fleshy	NA	3	2	Own observations	Our Team	NA
Spain	I	2015-06-29	Myiopsitta monachus	Exotic	12	Morus alba	Moraceae	Exotic	Ripe	Fleshy	NA	3	2	Own observations	Our Team	NA
Spain	I	2015-06-29	Myiopsitta monachus	Exotic	12	Morus alba	Moraceae	Exotic	Ripe	Fleshy	NA	3	2	Own observations	Our Team	NA
Spain	I	2015-05-29	Myiopsitta monachus	Exotic	3	Morus alba	Moraceae	Exotic	Ripe	Fleshy	NA	3	2	Own observations	Our Team	NA
Spain	I	2015-05-29	Myiopsitta monachus	Exotic	3	Morus alba	Moraceae	Exotic	Ripe	Fleshy	NA	3	2	Own observations	Our Team	NA
Spain	I	2015-05-29	Myiopsitta monachus	Exotic	3	Morus alba	Moraceae	Exotic	Ripe	Fleshy	NA	3	2	Own observations	Our Team	NA
Puerto Rico	J	2016-05-06	Myiopsitta monachus	Exotic	4	Ficus microcarpa	Moraceae	Exotic	Ripe	Fleshy	NA	1	0.5	Own observations	Our Team	NA
Puerto Rico	J	2016-05-06	Myiopsitta monachus	Exotic	4	Ficus microcarpa	Moraceae	Exotic	Ripe	Fleshy	NA	1	0.5	Own observations	Our Team	NA
Puerto Rico	J	2016-05-06	Myiopsitta monachus	Exotic	4	Ficus microcarpa	Moraceae	Exotic	Ripe	Fleshy	NA	1	0.5	Own observations	Our Team	NA
Puerto Rico	J	2016-05-06	Myiopsitta monachus	Exotic	4	Ficus microcarpa	Moraceae	Exotic	Ripe	Fleshy	NA	1	0.5	Own observations	Our Team	NA
Spain	I	2014-10-06	Myiopsitta monachus	Exotic	7	Atriplex semibaccata	Amaranthaceae	Exotic	Ripe	Fleshy	NA	2	NA	Own observations	Our Team	NA
Spain	I	2014-10-06	Myiopsitta monachus	Exotic	7	Atriplex semibaccata	Amaranthaceae	Exotic	Ripe	Fleshy	NA	2	NA	Own observations	Our Team	NA
Spain	I	2014-10-06	Myiopsitta monachus	Exotic	7	Atriplex semibaccata	Amaranthaceae	Exotic	Ripe	Fleshy	NA	2	NA	Own observations	Our Team	NA
Spain	I	2014-10-06	Myiopsitta monachus	Exotic	7	Atriplex semibaccata	Amaranthaceae	Exotic	Ripe	Fleshy	NA	2	NA	Own observations	Our Team	NA
Spain	I	2014-10-06	Myiopsitta monachus	Exotic	7	Atriplex semibaccata	Amaranthaceae	Exotic	Ripe	Fleshy	NA	2	NA	Own observations	Our Team	NA
Spain	I	2014-10-06	Myiopsitta monachus	Exotic	7	Atriplex semibaccata	Amaranthaceae	Exotic	Ripe	Fleshy	NA	2	NA	Own observations	Our Team	NA
Spain	I	2014-10-06	Myiopsitta monachus	Exotic	7	Atriplex semibaccata	Amaranthaceae	Exotic	Ripe	Fleshy	NA	2	NA	Own observations	Our Team	NA
Spain	I	2014-11-24	Myiopsitta monachus	Exotic	11	Ficus microcarpa	Moraceae	Exotic	Ripe	Fleshy	NA	1	0.5	Own observations	Our Team	NA
Spain	I	2014-11-24	Myiopsitta monachus	Exotic	11	Ficus microcarpa	Moraceae	Exotic	Ripe	Fleshy	NA	1	0.5	Own observations	Our Team	NA
Spain	I	2014-11-24	Myiopsitta monachus	Exotic	11	Ficus microcarpa	Moraceae	Exotic	Ripe	Fleshy	NA	1	0.5	Own observations	Our Team	NA
Spain	I	2014-11-24	Myiopsitta monachus	Exotic	11	Ficus microcarpa	Moraceae	Exotic	Ripe	Fleshy	NA	1	0.5	Own observations	Our Team	NA
Spain	I	2014-11-24	Myiopsitta monachus	Exotic	11	Ficus microcarpa	Moraceae	Exotic	Ripe	Fleshy	NA	1	0.5	Own observations	Our Team	NA
Spain	I	2014-11-24	Myiopsitta monachus	Exotic	11	Ficus microcarpa	Moraceae	Exotic	Ripe	Fleshy	NA	1	0.5	Own observations	Our Team	NA
Spain	I	2014-11-24	Myiopsitta monachus	Exotic	11	Ficus microcarpa	Moraceae	Exotic	Ripe	Fleshy	NA	1	0.5	Own observations	Our Team	NA
Spain	I	2014-11-24	Myiopsitta monachus	Exotic	11	Ficus microcarpa	Moraceae	Exotic	Ripe	Fleshy	NA	1	0.5	Own observations	Our Team	NA
Spain	I	2014-11-24	Myiopsitta monachus	Exotic	11	Ficus microcarpa	Moraceae	Exotic	Ripe	Fleshy	NA	1	0.5	Own observations	Our Team	NA
Spain	I	2014-11-24	Myiopsitta monachus	Exotic	11	Ficus microcarpa	Moraceae	Exotic	Ripe	Fleshy	NA	1	0.5	Own observations	Our Team	NA
Spain	I	2014-11-24	Myiopsitta monachus	Exotic	11	Ficus microcarpa	Moraceae	Exotic	Ripe	Fleshy	NA	1	0.5	Own observations	Our Team	NA
Spain	I	2015-01-22	Myiopsitta monachus	Exotic	5	Ficus microcarpa	Moraceae	Exotic	Ripe	Fleshy	NA	1	0.5	Own observations	Our Team	NA
Spain	I	2015-01-22	Myiopsitta monachus	Exotic	5	Ficus microcarpa	Moraceae	Exotic	Ripe	Fleshy	NA	1	0.5	Own observations	Our Team	NA
Spain	I	2015-01-22	Myiopsitta monachus	Exotic	5	Ficus microcarpa	Moraceae	Exotic	Ripe	Fleshy	NA	1	0.5	Own observations	Our Team	NA
Spain	I	2015-01-22	Myiopsitta monachus	Exotic	5	Ficus microcarpa	Moraceae	Exotic	Ripe	Fleshy	NA	1	0.5	Own observations	Our Team	NA
Spain	I	2015-01-22	Myiopsitta monachus	Exotic	5	Ficus microcarpa	Moraceae	Exotic	Ripe	Fleshy	NA	1	0.5	Own observations	Our Team	NA
Spain	I	2015-01-16	Myiopsitta monachus	Exotic	1	Ficus microcarpa	Moraceae	Exotic	Ripe	Fleshy	NA	1	0.5	Own observations	Our Team	NA
Spain	I	2017-12-27	Myiopsitta monachus	Exotic	13	Chenopodium murale	Amaranthaceae	Exotic	Ripe	Others	NA	1.5	1.4	Own observations	Our Team	NA
Spain	I	2017-12-27	Myiopsitta monachus	Exotic	13	Chenopodium murale	Amaranthaceae	Exotic	Ripe	Others	NA	1.5	1.4	Own observations	Our Team	NA
Spain	I	2017-12-27	Myiopsitta monachus	Exotic	13	Chenopodium murale	Amaranthaceae	Exotic	Ripe	Others	NA	1.5	1.4	Own observations	Our Team	NA
Spain	I	2017-12-27	Myiopsitta monachus	Exotic	13	Chenopodium murale	Amaranthaceae	Exotic	Ripe	Others	NA	1.5	1.4	Own observations	Our Team	NA
Spain	I	2017-12-27	Myiopsitta monachus	Exotic	13	Chenopodium murale	Amaranthaceae	Exotic	Ripe	Others	NA	1.5	1.4	Own observations	Our Team	NA
Spain	I	2017-12-27	Myiopsitta monachus	Exotic	13	Chenopodium murale	Amaranthaceae	Exotic	Ripe	Others	NA	1.5	1.4	Own observations	Our Team	NA
Spain	I	2017-12-27	Myiopsitta monachus	Exotic	13	Chenopodium murale	Amaranthaceae	Exotic	Ripe	Others	NA	1.5	1.4	Own observations	Our Team	NA
Spain	I	2017-12-27	Myiopsitta monachus	Exotic	13	Chenopodium murale	Amaranthaceae	Exotic	Ripe	Others	NA	1.5	1.4	Own observations	Our Team	NA
Spain	I	2017-12-27	Myiopsitta monachus	Exotic	13	Chenopodium murale	Amaranthaceae	Exotic	Ripe	Others	NA	1.5	1.4	Own observations	Our Team	NA
Spain	I	2017-12-27	Myiopsitta monachus	Exotic	13	Chenopodium murale	Amaranthaceae	Exotic	Ripe	Others	NA	1.5	1.4	Own observations	Our Team	NA
Spain	I	2017-12-27	Myiopsitta monachus	Exotic	13	Chenopodium murale	Amaranthaceae	Exotic	Ripe	Others	NA	1.5	1.4	Own observations	Our Team	NA
Spain	I	2017-12-27	Myiopsitta monachus	Exotic	13	Chenopodium murale	Amaranthaceae	Exotic	Ripe	Others	NA	1.5	1.4	Own observations	Our Team	NA
Spain	I	2017-12-27	Myiopsitta monachus	Exotic	13	Chenopodium murale	Amaranthaceae	Exotic	Ripe	Others	NA	1.5	1.4	Own observations	Our Team	NA
Spain	I	2014-04-19	Myiopsitta monachus	Exotic	4	Ficus microcarpa	Moraceae	Exotic	Ripe	Fleshy	NA	1	0.5	Own observations	Our Team	NA
Spain	I	2014-04-19	Myiopsitta monachus	Exotic	4	Ficus microcarpa	Moraceae	Exotic	Ripe	Fleshy	NA	1	0.5	Own observations	Our Team	NA
Spain	I	2014-04-19	Myiopsitta monachus	Exotic	4	Ficus microcarpa	Moraceae	Exotic	Ripe	Fleshy	NA	1	0.5	Own observations	Our Team	NA
Spain	I	2014-04-19	Myiopsitta monachus	Exotic	4	Ficus microcarpa	Moraceae	Exotic	Ripe	Fleshy	NA	1	0.5	Own observations	Our Team	NA
Spain	I	2014-05-01	Myiopsitta monachus	Exotic	8	Ficus lyrata	Moraceae	Exotic	Ripe	Fleshy	NA	6	2	Own observations	Our Team	NA
Spain	I	2014-05-01	Myiopsitta monachus	Exotic	8	Ficus lyrata	Moraceae	Exotic	Ripe	Fleshy	NA	6	2	Own observations	Our Team	NA
Spain	I	2014-05-01	Myiopsitta monachus	Exotic	8	Ficus lyrata	Moraceae	Exotic	Ripe	Fleshy	NA	6	2	Own observations	Our Team	NA
Spain	I	2014-05-01	Myiopsitta monachus	Exotic	8	Ficus lyrata	Moraceae	Exotic	Ripe	Fleshy	NA	6	2	Own observations	Our Team	NA
Spain	I	2014-05-01	Myiopsitta monachus	Exotic	8	Ficus lyrata	Moraceae	Exotic	Ripe	Fleshy	NA	6	2	Own observations	Our Team	NA
Spain	I	2014-05-01	Myiopsitta monachus	Exotic	8	Ficus lyrata	Moraceae	Exotic	Ripe	Fleshy	NA	6	2	Own observations	Our Team	NA
Spain	I	2014-05-01	Myiopsitta monachus	Exotic	8	Ficus lyrata	Moraceae	Exotic	Ripe	Fleshy	NA	6	2	Own observations	Our Team	NA
Spain	I	2014-05-01	Myiopsitta monachus	Exotic	8	Ficus lyrata	Moraceae	Exotic	Ripe	Fleshy	NA	6	2	Own observations	Our Team	NA
Spain	I	2017-04-13	Myiopsitta monachus	Exotic	5	Ficus macrophylla	Moraceae	Exotic	Ripe	Fleshy	NA	3	1	Own observations	Our Team	NA
Spain	I	2017-04-13	Myiopsitta monachus	Exotic	5	Ficus macrophylla	Moraceae	Exotic	Ripe	Fleshy	NA	3	1	Own observations	Our Team	NA
Spain	I	2017-04-13	Myiopsitta monachus	Exotic	5	Ficus macrophylla	Moraceae	Exotic	Ripe	Fleshy	NA	3	1	Own observations	Our Team	NA
Spain	I	2017-04-13	Myiopsitta monachus	Exotic	5	Ficus macrophylla	Moraceae	Exotic	Ripe	Fleshy	NA	3	1	Own observations	Our Team	NA
Spain	I	2017-04-13	Myiopsitta monachus	Exotic	5	Ficus macrophylla	Moraceae	Exotic	Ripe	Fleshy	NA	3	1	Own observations	Our Team	NA
Spain	I	2015-01-23	Myiopsitta monachus	Exotic	1	Ficus microcarpa	Moraceae	Exotic	Ripe	Fleshy	NA	1	0.5	Own observations	Our Team	NA
Spain	I	2014-04-29	Myiopsitta monachus	Exotic	6	Ficus macrophylla	Moraceae	Exotic	Ripe	Fleshy	NA	3	1	Own observations	Our Team	NA
Spain	I	2014-04-29	Myiopsitta monachus	Exotic	6	Ficus macrophylla	Moraceae	Exotic	Ripe	Fleshy	NA	3	1	Own observations	Our Team	NA
Spain	I	2014-04-29	Myiopsitta monachus	Exotic	6	Ficus macrophylla	Moraceae	Exotic	Ripe	Fleshy	NA	3	1	Own observations	Our Team	NA
Spain	I	2014-04-29	Myiopsitta monachus	Exotic	6	Ficus macrophylla	Moraceae	Exotic	Ripe	Fleshy	NA	3	1	Own observations	Our Team	NA
Spain	I	2014-04-29	Myiopsitta monachus	Exotic	6	Ficus macrophylla	Moraceae	Exotic	Ripe	Fleshy	NA	3	1	Own observations	Our Team	NA
Spain	I	2014-04-29	Myiopsitta monachus	Exotic	6	Ficus macrophylla	Moraceae	Exotic	Ripe	Fleshy	NA	3	1	Own observations	Our Team	NA
Spain	I	2015-06-18	Myiopsitta monachus	Exotic	8	Morus alba	Moraceae	Exotic	Ripe	Fleshy	NA	3	2	Own observations	Our Team	NA
Spain	I	2015-06-18	Myiopsitta monachus	Exotic	8	Morus alba	Moraceae	Exotic	Ripe	Fleshy	NA	3	2	Own observations	Our Team	NA
Spain	I	2015-06-18	Myiopsitta monachus	Exotic	8	Morus alba	Moraceae	Exotic	Ripe	Fleshy	NA	3	2	Own observations	Our Team	NA
Spain	I	2015-06-18	Myiopsitta monachus	Exotic	8	Morus alba	Moraceae	Exotic	Ripe	Fleshy	NA	3	2	Own observations	Our Team	NA
Spain	I	2015-06-18	Myiopsitta monachus	Exotic	8	Morus alba	Moraceae	Exotic	Ripe	Fleshy	NA	3	2	Own observations	Our Team	NA
Spain	I	2015-06-18	Myiopsitta monachus	Exotic	8	Morus alba	Moraceae	Exotic	Ripe	Fleshy	NA	3	2	Own observations	Our Team	NA
Spain	I	2015-06-18	Myiopsitta monachus	Exotic	8	Morus alba	Moraceae	Exotic	Ripe	Fleshy	NA	3	2	Own observations	Our Team	NA
Spain	I	2015-06-18	Myiopsitta monachus	Exotic	8	Morus alba	Moraceae	Exotic	Ripe	Fleshy	NA	3	2	Own observations	Our Team	NA
Spain	I	2014-12-17	Myiopsitta monachus	Exotic	11	Chenopodium murale	Amaranthaceae	Exotic	Ripe	Others	NA	1.5	1.4	Own observations	Our Team	NA
Spain	I	2014-12-17	Myiopsitta monachus	Exotic	11	Chenopodium murale	Amaranthaceae	Exotic	Ripe	Others	NA	1.5	1.4	Own observations	Our Team	NA
Spain	I	2014-12-17	Myiopsitta monachus	Exotic	11	Chenopodium murale	Amaranthaceae	Exotic	Ripe	Others	NA	1.5	1.4	Own observations	Our Team	NA
Spain	I	2014-12-17	Myiopsitta monachus	Exotic	11	Chenopodium murale	Amaranthaceae	Exotic	Ripe	Others	NA	1.5	1.4	Own observations	Our Team	NA
Spain	I	2014-12-17	Myiopsitta monachus	Exotic	11	Chenopodium murale	Amaranthaceae	Exotic	Ripe	Others	NA	1.5	1.4	Own observations	Our Team	NA
Spain	I	2014-12-17	Myiopsitta monachus	Exotic	11	Chenopodium murale	Amaranthaceae	Exotic	Ripe	Others	NA	1.5	1.4	Own observations	Our Team	NA
Spain	I	2014-12-17	Myiopsitta monachus	Exotic	11	Chenopodium murale	Amaranthaceae	Exotic	Ripe	Others	NA	1.5	1.4	Own observations	Our Team	NA
Spain	I	2014-12-17	Myiopsitta monachus	Exotic	11	Chenopodium murale	Amaranthaceae	Exotic	Ripe	Others	NA	1.5	1.4	Own observations	Our Team	NA
Spain	I	2014-12-17	Myiopsitta monachus	Exotic	11	Chenopodium murale	Amaranthaceae	Exotic	Ripe	Others	NA	1.5	1.4	Own observations	Our Team	NA
Spain	I	2014-12-17	Myiopsitta monachus	Exotic	11	Chenopodium murale	Amaranthaceae	Exotic	Ripe	Others	NA	1.5	1.4	Own observations	Our Team	NA
Spain	I	2014-12-17	Myiopsitta monachus	Exotic	11	Chenopodium murale	Amaranthaceae	Exotic	Ripe	Others	NA	1.5	1.4	Own observations	Our Team	NA
Spain	I	2014-12-17	Myiopsitta monachus	Exotic	1	Chenopodium murale	Amaranthaceae	Exotic	Ripe	Others	NA	1.5	1.4	Own observations	Our Team	NA
Spain	I	2015-02-23	Myiopsitta monachus	Exotic	4	Ficus microcarpa	Moraceae	Exotic	Ripe	Fleshy	NA	1	0.5	Own observations	Our Team	NA
Spain	I	2015-02-23	Myiopsitta monachus	Exotic	4	Ficus microcarpa	Moraceae	Exotic	Ripe	Fleshy	NA	1	0.5	Own observations	Our Team	NA
Spain	I	2015-02-23	Myiopsitta monachus	Exotic	4	Ficus microcarpa	Moraceae	Exotic	Ripe	Fleshy	NA	1	0.5	Own observations	Our Team	NA
Spain	I	2015-02-23	Myiopsitta monachus	Exotic	4	Ficus microcarpa	Moraceae	Exotic	Ripe	Fleshy	NA	1	0.5	Own observations	Our Team	NA
Spain	I	2014-11-17	Myiopsitta monachus	Exotic	10	Ficus microcarpa	Moraceae	Exotic	Ripe	Fleshy	NA	1	0.5	Own observations	Our Team	NA
Spain	I	2014-11-17	Myiopsitta monachus	Exotic	10	Ficus microcarpa	Moraceae	Exotic	Ripe	Fleshy	NA	1	0.5	Own observations	Our Team	NA
Spain	I	2014-11-17	Myiopsitta monachus	Exotic	10	Ficus microcarpa	Moraceae	Exotic	Ripe	Fleshy	NA	1	0.5	Own observations	Our Team	NA
Spain	I	2014-11-17	Myiopsitta monachus	Exotic	10	Ficus microcarpa	Moraceae	Exotic	Ripe	Fleshy	NA	1	0.5	Own observations	Our Team	NA
Spain	I	2014-11-17	Myiopsitta monachus	Exotic	10	Ficus microcarpa	Moraceae	Exotic	Ripe	Fleshy	NA	1	0.5	Own observations	Our Team	NA
Spain	I	2014-11-17	Myiopsitta monachus	Exotic	10	Ficus microcarpa	Moraceae	Exotic	Ripe	Fleshy	NA	1	0.5	Own observations	Our Team	NA
Spain	I	2014-11-17	Myiopsitta monachus	Exotic	10	Ficus microcarpa	Moraceae	Exotic	Ripe	Fleshy	NA	1	0.5	Own observations	Our Team	NA
Spain	I	2014-11-17	Myiopsitta monachus	Exotic	10	Ficus microcarpa	Moraceae	Exotic	Ripe	Fleshy	NA	1	0.5	Own observations	Our Team	NA
Spain	I	2014-11-17	Myiopsitta monachus	Exotic	10	Ficus microcarpa	Moraceae	Exotic	Ripe	Fleshy	NA	1	0.5	Own observations	Our Team	NA
Spain	I	2014-11-17	Myiopsitta monachus	Exotic	10	Ficus microcarpa	Moraceae	Exotic	Ripe	Fleshy	NA	1	0.5	Own observations	Our Team	NA
Puerto Rico	C	2016-04-29	Myiopsitta monachus	Exotic	6	Ficus microcarpa	Moraceae	Exotic	Ripe	Fleshy	NA	1	0.5	Own observations	Our Team	NA
Puerto Rico	C	2016-04-29	Myiopsitta monachus	Exotic	6	Ficus microcarpa	Moraceae	Exotic	Ripe	Fleshy	NA	1	0.5	Own observations	Our Team	NA
Puerto Rico	C	2016-04-29	Myiopsitta monachus	Exotic	6	Ficus microcarpa	Moraceae	Exotic	Ripe	Fleshy	NA	1	0.5	Own observations	Our Team	NA
Puerto Rico	C	2016-04-29	Myiopsitta monachus	Exotic	6	Ficus microcarpa	Moraceae	Exotic	Ripe	Fleshy	NA	1	0.5	Own observations	Our Team	NA
Puerto Rico	C	2016-04-29	Myiopsitta monachus	Exotic	6	Ficus microcarpa	Moraceae	Exotic	Ripe	Fleshy	NA	1	0.5	Own observations	Our Team	NA
Puerto Rico	C	2016-04-29	Myiopsitta monachus	Exotic	6	Ficus microcarpa	Moraceae	Exotic	Ripe	Fleshy	NA	1	0.5	Own observations	Our Team	NA
Spain	I	2015-03-11	Myiopsitta monachus	Exotic	5	Ficus microcarpa	Moraceae	Exotic	Ripe	Fleshy	NA	1	0.5	Own observations	Our Team	NA
Spain	I	2015-03-11	Myiopsitta monachus	Exotic	5	Ficus microcarpa	Moraceae	Exotic	Ripe	Fleshy	NA	1	0.5	Own observations	Our Team	NA
Spain	I	2015-03-11	Myiopsitta monachus	Exotic	5	Ficus microcarpa	Moraceae	Exotic	Ripe	Fleshy	NA	1	0.5	Own observations	Our Team	NA
Spain	I	2015-03-11	Myiopsitta monachus	Exotic	5	Ficus microcarpa	Moraceae	Exotic	Ripe	Fleshy	NA	1	0.5	Own observations	Our Team	NA
Spain	I	2015-03-11	Myiopsitta monachus	Exotic	5	Ficus microcarpa	Moraceae	Exotic	Ripe	Fleshy	NA	1	0.5	Own observations	Our Team	NA
Spain	I	2017-05-21	Myiopsitta monachus	Exotic	5	Morus alba	Moraceae	Exotic	Ripe	Fleshy	NA	3	2	Own observations	Our Team	NA
Spain	I	2017-05-21	Myiopsitta monachus	Exotic	5	Morus alba	Moraceae	Exotic	Ripe	Fleshy	NA	3	2	Own observations	Our Team	NA
Spain	I	2017-05-21	Myiopsitta monachus	Exotic	5	Morus alba	Moraceae	Exotic	Ripe	Fleshy	NA	3	2	Own observations	Our Team	NA
Spain	I	2017-05-21	Myiopsitta monachus	Exotic	5	Morus alba	Moraceae	Exotic	Ripe	Fleshy	NA	3	2	Own observations	Our Team	NA
Spain	I	2017-05-21	Myiopsitta monachus	Exotic	5	Morus alba	Moraceae	Exotic	Ripe	Fleshy	NA	3	2	Own observations	Our Team	NA
Spain	I	2017-06-10	Myiopsitta monachus	Exotic	8	Ficus carica	Moraceae	Exotic	Ripe	Fleshy	NA	3	1	Own observations	Our Team	NA
Spain	I	2017-06-10	Myiopsitta monachus	Exotic	8	Ficus carica	Moraceae	Exotic	Ripe	Fleshy	NA	3	1	Own observations	Our Team	NA
Spain	I	2017-06-10	Myiopsitta monachus	Exotic	8	Ficus carica	Moraceae	Exotic	Ripe	Fleshy	NA	3	1	Own observations	Our Team	NA
Spain	I	2017-06-10	Myiopsitta monachus	Exotic	8	Ficus carica	Moraceae	Exotic	Ripe	Fleshy	NA	3	1	Own observations	Our Team	NA
Spain	I	2017-06-10	Myiopsitta monachus	Exotic	8	Ficus carica	Moraceae	Exotic	Ripe	Fleshy	NA	3	1	Own observations	Our Team	NA
Spain	I	2017-06-10	Myiopsitta monachus	Exotic	8	Ficus carica	Moraceae	Exotic	Ripe	Fleshy	NA	3	1	Own observations	Our Team	NA
Spain	I	2017-06-10	Myiopsitta monachus	Exotic	8	Ficus carica	Moraceae	Exotic	Ripe	Fleshy	NA	3	1	Own observations	Our Team	NA
Spain	I	2017-06-10	Myiopsitta monachus	Exotic	8	Ficus carica	Moraceae	Exotic	Ripe	Fleshy	NA	3	1	Own observations	Our Team	NA
Spain	I	2019-05-25	Myiopsitta monachus	Exotic	7	Morus nigra	Moraceae	Exotic	Ripe	Fleshy	NA	3	2	Own observations	Our Team	NA
Spain	I	2019-05-25	Myiopsitta monachus	Exotic	7	Morus nigra	Moraceae	Exotic	Ripe	Fleshy	NA	3	2	Own observations	Our Team	NA
Spain	I	2019-05-25	Myiopsitta monachus	Exotic	7	Morus nigra	Moraceae	Exotic	Ripe	Fleshy	NA	3	2	Own observations	Our Team	NA
Spain	I	2019-05-25	Myiopsitta monachus	Exotic	7	Morus nigra	Moraceae	Exotic	Ripe	Fleshy	NA	3	2	Own observations	Our Team	NA
Spain	I	2019-05-25	Myiopsitta monachus	Exotic	7	Morus nigra	Moraceae	Exotic	Ripe	Fleshy	NA	3	2	Own observations	Our Team	NA
Spain	I	2019-05-25	Myiopsitta monachus	Exotic	7	Morus nigra	Moraceae	Exotic	Ripe	Fleshy	NA	3	2	Own observations	Our Team	NA
Spain	I	2019-05-25	Myiopsitta monachus	Exotic	7	Morus nigra	Moraceae	Exotic	Ripe	Fleshy	NA	3	2	Own observations	Our Team	NA
Spain	I	2013-04-24	Myiopsitta monachus	Exotic	7	Morus nigra	Moraceae	Exotic	Ripe	Fleshy	NA	3	2	Own observations	Our Team	NA
Spain	I	2013-04-24	Myiopsitta monachus	Exotic	7	Morus nigra	Moraceae	Exotic	Ripe	Fleshy	NA	3	2	Own observations	Our Team	NA
Spain	I	2013-04-24	Myiopsitta monachus	Exotic	7	Morus nigra	Moraceae	Exotic	Ripe	Fleshy	NA	3	2	Own observations	Our Team	NA
Spain	I	2013-04-24	Myiopsitta monachus	Exotic	7	Morus nigra	Moraceae	Exotic	Ripe	Fleshy	NA	3	2	Own observations	Our Team	NA
Spain	I	2013-04-24	Myiopsitta monachus	Exotic	7	Morus nigra	Moraceae	Exotic	Ripe	Fleshy	NA	3	2	Own observations	Our Team	NA
Spain	I	2013-04-24	Myiopsitta monachus	Exotic	7	Morus nigra	Moraceae	Exotic	Ripe	Fleshy	NA	3	2	Own observations	Our Team	NA
Spain	I	2013-04-24	Myiopsitta monachus	Exotic	7	Morus nigra	Moraceae	Exotic	Ripe	Fleshy	NA	3	2	Own observations	Our Team	NA
Spain	I	2015-06-14	Myiopsitta monachus	Exotic	1	Morus nigra	Moraceae	Exotic	Ripe	Fleshy	NA	3	2	Own observations	Our Team	NA
Spain	I	2015-06-14	Myiopsitta monachus	Exotic	19	Morus nigra	Moraceae	Exotic	Ripe	Fleshy	NA	3	2	Own observations	Our Team	NA
Spain	I	2015-06-14	Myiopsitta monachus	Exotic	19	Morus nigra	Moraceae	Exotic	Ripe	Fleshy	NA	3	2	Own observations	Our Team	NA
Spain	I	2015-06-14	Myiopsitta monachus	Exotic	19	Morus nigra	Moraceae	Exotic	Ripe	Fleshy	NA	3	2	Own observations	Our Team	NA
Spain	I	2015-06-14	Myiopsitta monachus	Exotic	19	Morus nigra	Moraceae	Exotic	Ripe	Fleshy	NA	3	2	Own observations	Our Team	NA
Spain	I	2015-06-14	Myiopsitta monachus	Exotic	19	Morus nigra	Moraceae	Exotic	Ripe	Fleshy	NA	3	2	Own observations	Our Team	NA
Spain	I	2015-06-14	Myiopsitta monachus	Exotic	19	Morus nigra	Moraceae	Exotic	Ripe	Fleshy	NA	3	2	Own observations	Our Team	NA
Spain	I	2015-06-14	Myiopsitta monachus	Exotic	19	Morus nigra	Moraceae	Exotic	Ripe	Fleshy	NA	3	2	Own observations	Our Team	NA
Spain	I	2015-06-14	Myiopsitta monachus	Exotic	19	Morus nigra	Moraceae	Exotic	Ripe	Fleshy	NA	3	2	Own observations	Our Team	NA
Spain	I	2015-06-14	Myiopsitta monachus	Exotic	19	Morus nigra	Moraceae	Exotic	Ripe	Fleshy	NA	3	2	Own observations	Our Team	NA
Spain	I	2015-06-14	Myiopsitta monachus	Exotic	19	Morus nigra	Moraceae	Exotic	Ripe	Fleshy	NA	3	2	Own observations	Our Team	NA
Spain	I	2015-06-14	Myiopsitta monachus	Exotic	19	Morus nigra	Moraceae	Exotic	Ripe	Fleshy	NA	3	2	Own observations	Our Team	NA
Spain	I	2015-06-14	Myiopsitta monachus	Exotic	19	Morus nigra	Moraceae	Exotic	Ripe	Fleshy	NA	3	2	Own observations	Our Team	NA
Spain	I	2015-06-14	Myiopsitta monachus	Exotic	19	Morus nigra	Moraceae	Exotic	Ripe	Fleshy	NA	3	2	Own observations	Our Team	NA
Spain	I	2015-06-14	Myiopsitta monachus	Exotic	19	Morus nigra	Moraceae	Exotic	Ripe	Fleshy	NA	3	2	Own observations	Our Team	NA
Spain	I	2015-06-14	Myiopsitta monachus	Exotic	19	Morus nigra	Moraceae	Exotic	Ripe	Fleshy	NA	3	2	Own observations	Our Team	NA
Spain	I	2015-06-14	Myiopsitta monachus	Exotic	19	Morus nigra	Moraceae	Exotic	Ripe	Fleshy	NA	3	2	Own observations	Our Team	NA
Spain	I	2015-06-14	Myiopsitta monachus	Exotic	19	Morus nigra	Moraceae	Exotic	Ripe	Fleshy	NA	3	2	Own observations	Our Team	NA
Spain	I	2015-06-14	Myiopsitta monachus	Exotic	19	Morus nigra	Moraceae	Exotic	Ripe	Fleshy	NA	3	2	Own observations	Our Team	NA
Spain	I	2015-06-14	Myiopsitta monachus	Exotic	19	Morus nigra	Moraceae	Exotic	Ripe	Fleshy	NA	3	2	Own observations	Our Team	NA
Spain	I	2014-05-16	Myiopsitta monachus	Exotic	9	Morus nigra	Moraceae	Exotic	Ripe	Fleshy	NA	3	2	Own observations	Our Team	NA
Spain	I	2014-05-16	Myiopsitta monachus	Exotic	9	Morus nigra	Moraceae	Exotic	Ripe	Fleshy	NA	3	2	Own observations	Our Team	NA
Spain	I	2014-05-16	Myiopsitta monachus	Exotic	9	Morus nigra	Moraceae	Exotic	Ripe	Fleshy	NA	3	2	Own observations	Our Team	NA
Spain	I	2014-05-16	Myiopsitta monachus	Exotic	9	Morus nigra	Moraceae	Exotic	Ripe	Fleshy	NA	3	2	Own observations	Our Team	NA
Spain	I	2014-05-16	Myiopsitta monachus	Exotic	9	Morus nigra	Moraceae	Exotic	Ripe	Fleshy	NA	3	2	Own observations	Our Team	NA
Spain	I	2014-05-16	Myiopsitta monachus	Exotic	9	Morus nigra	Moraceae	Exotic	Ripe	Fleshy	NA	3	2	Own observations	Our Team	NA
Spain	I	2014-05-16	Myiopsitta monachus	Exotic	9	Morus nigra	Moraceae	Exotic	Ripe	Fleshy	NA	3	2	Own observations	Our Team	NA
Spain	I	2014-05-16	Myiopsitta monachus	Exotic	9	Morus nigra	Moraceae	Exotic	Ripe	Fleshy	NA	3	2	Own observations	Our Team	NA
Spain	I	2014-05-16	Myiopsitta monachus	Exotic	9	Morus nigra	Moraceae	Exotic	Ripe	Fleshy	NA	3	2	Own observations	Our Team	NA
Spain	I	2014-05-29	Myiopsitta monachus	Exotic	7	Morus nigra	Moraceae	Exotic	Ripe	Fleshy	NA	3	2	Own observations	Our Team	NA
Spain	I	2014-05-29	Myiopsitta monachus	Exotic	7	Morus nigra	Moraceae	Exotic	Ripe	Fleshy	NA	3	2	Own observations	Our Team	NA
Spain	I	2014-05-29	Myiopsitta monachus	Exotic	7	Morus nigra	Moraceae	Exotic	Ripe	Fleshy	NA	3	2	Own observations	Our Team	NA
Spain	I	2014-05-29	Myiopsitta monachus	Exotic	7	Morus nigra	Moraceae	Exotic	Ripe	Fleshy	NA	3	2	Own observations	Our Team	NA
Spain	I	2014-05-29	Myiopsitta monachus	Exotic	7	Morus nigra	Moraceae	Exotic	Ripe	Fleshy	NA	3	2	Own observations	Our Team	NA
Spain	I	2014-05-29	Myiopsitta monachus	Exotic	7	Morus nigra	Moraceae	Exotic	Ripe	Fleshy	NA	3	2	Own observations	Our Team	NA
Spain	I	2014-05-29	Myiopsitta monachus	Exotic	7	Morus nigra	Moraceae	Exotic	Ripe	Fleshy	NA	3	2	Own observations	Our Team	NA
Spain	I	2015-05-29	Myiopsitta monachus	Exotic	7	Morus nigra	Moraceae	Exotic	Ripe	Fleshy	NA	3	2	Own observations	Our Team	NA
Spain	I	2015-05-29	Myiopsitta monachus	Exotic	7	Morus nigra	Moraceae	Exotic	Ripe	Fleshy	NA	3	2	Own observations	Our Team	NA
Spain	I	2015-05-29	Myiopsitta monachus	Exotic	7	Morus nigra	Moraceae	Exotic	Ripe	Fleshy	NA	3	2	Own observations	Our Team	NA
Spain	I	2015-05-29	Myiopsitta monachus	Exotic	7	Morus nigra	Moraceae	Exotic	Ripe	Fleshy	NA	3	2	Own observations	Our Team	NA
Spain	I	2015-05-29	Myiopsitta monachus	Exotic	7	Morus nigra	Moraceae	Exotic	Ripe	Fleshy	NA	3	2	Own observations	Our Team	NA
Spain	I	2015-05-29	Myiopsitta monachus	Exotic	7	Morus nigra	Moraceae	Exotic	Ripe	Fleshy	NA	3	2	Own observations	Our Team	NA
Spain	I	2015-05-29	Myiopsitta monachus	Exotic	7	Morus nigra	Moraceae	Exotic	Ripe	Fleshy	NA	3	2	Own observations	Our Team	NA
Spain	I	2014-07-17	Myiopsitta monachus	Exotic	6	Ficus carica	Moraceae	Exotic	Ripe	Fleshy	NA	3	1	Own observations	Our Team	NA
Spain	I	2014-07-17	Myiopsitta monachus	Exotic	6	Ficus carica	Moraceae	Exotic	Ripe	Fleshy	NA	3	1	Own observations	Our Team	NA
Spain	I	2014-07-17	Myiopsitta monachus	Exotic	6	Ficus carica	Moraceae	Exotic	Ripe	Fleshy	NA	3	1	Own observations	Our Team	NA
Spain	I	2014-07-17	Myiopsitta monachus	Exotic	6	Ficus carica	Moraceae	Exotic	Ripe	Fleshy	NA	3	1	Own observations	Our Team	NA
Spain	I	2014-07-17	Myiopsitta monachus	Exotic	6	Ficus carica	Moraceae	Exotic	Ripe	Fleshy	NA	3	1	Own observations	Our Team	NA
Spain	I	2014-07-17	Myiopsitta monachus	Exotic	6	Ficus carica	Moraceae	Exotic	Ripe	Fleshy	NA	3	1	Own observations	Our Team	NA
Spain	I	2019-04-30	Myiopsitta monachus	Exotic	4	Morus nigra	Moraceae	Exotic	Ripe	Fleshy	NA	3	2	Own observations	Our Team	NA
Spain	I	2019-04-30	Myiopsitta monachus	Exotic	4	Morus nigra	Moraceae	Exotic	Ripe	Fleshy	NA	3	2	Own observations	Our Team	NA
Spain	I	2019-04-30	Myiopsitta monachus	Exotic	4	Morus nigra	Moraceae	Exotic	Ripe	Fleshy	NA	3	2	Own observations	Our Team	NA
Spain	I	2019-04-30	Myiopsitta monachus	Exotic	4	Morus nigra	Moraceae	Exotic	Ripe	Fleshy	NA	3	2	Own observations	Our Team	NA
Spain	I	2015-08-03	Myiopsitta monachus	Exotic	7	Ficus carica	Moraceae	Exotic	Ripe	Fleshy	NA	3	1	Own observations	Our Team	NA
Spain	I	2015-08-03	Myiopsitta monachus	Exotic	7	Ficus carica	Moraceae	Exotic	Ripe	Fleshy	NA	3	1	Own observations	Our Team	NA
Spain	I	2015-08-03	Myiopsitta monachus	Exotic	7	Ficus carica	Moraceae	Exotic	Ripe	Fleshy	NA	3	1	Own observations	Our Team	NA
Spain	I	2015-08-03	Myiopsitta monachus	Exotic	7	Ficus carica	Moraceae	Exotic	Ripe	Fleshy	NA	3	1	Own observations	Our Team	NA
Spain	I	2015-08-03	Myiopsitta monachus	Exotic	7	Ficus carica	Moraceae	Exotic	Ripe	Fleshy	NA	3	1	Own observations	Our Team	NA
Spain	I	2015-08-03	Myiopsitta monachus	Exotic	7	Ficus carica	Moraceae	Exotic	Ripe	Fleshy	NA	3	1	Own observations	Our Team	NA
Spain	I	2015-08-03	Myiopsitta monachus	Exotic	7	Ficus carica	Moraceae	Exotic	Ripe	Fleshy	NA	3	1	Own observations	Our Team	NA
Spain	I	2019-04-30	Myiopsitta monachus	Exotic	6	Morus nigra	Moraceae	Exotic	Ripe	Fleshy	NA	3	2	Own observations	Our Team	NA
Spain	I	2019-04-30	Myiopsitta monachus	Exotic	6	Morus nigra	Moraceae	Exotic	Ripe	Fleshy	NA	3	2	Own observations	Our Team	NA
Spain	I	2019-04-30	Myiopsitta monachus	Exotic	6	Morus nigra	Moraceae	Exotic	Ripe	Fleshy	NA	3	2	Own observations	Our Team	NA
Spain	I	2019-04-30	Myiopsitta monachus	Exotic	6	Morus nigra	Moraceae	Exotic	Ripe	Fleshy	NA	3	2	Own observations	Our Team	NA
Spain	I	2019-04-30	Myiopsitta monachus	Exotic	6	Morus nigra	Moraceae	Exotic	Ripe	Fleshy	NA	3	2	Own observations	Our Team	NA
Spain	I	2019-04-30	Myiopsitta monachus	Exotic	6	Morus nigra	Moraceae	Exotic	Ripe	Fleshy	NA	3	2	Own observations	Our Team	NA
Spain	I	2014-05-13	Myiopsitta monachus	Exotic	6	Morus nigra	Moraceae	Exotic	Ripe	Fleshy	NA	3	2	Own observations	Our Team	NA
Spain	I	2014-05-13	Myiopsitta monachus	Exotic	6	Morus nigra	Moraceae	Exotic	Ripe	Fleshy	NA	3	2	Own observations	Our Team	NA
Spain	I	2014-05-13	Myiopsitta monachus	Exotic	6	Morus nigra	Moraceae	Exotic	Ripe	Fleshy	NA	3	2	Own observations	Our Team	NA
Spain	I	2014-05-13	Myiopsitta monachus	Exotic	6	Morus nigra	Moraceae	Exotic	Ripe	Fleshy	NA	3	2	Own observations	Our Team	NA
Spain	I	2014-05-13	Myiopsitta monachus	Exotic	6	Morus nigra	Moraceae	Exotic	Ripe	Fleshy	NA	3	2	Own observations	Our Team	NA
Spain	I	2014-05-13	Myiopsitta monachus	Exotic	6	Morus nigra	Moraceae	Exotic	Ripe	Fleshy	NA	3	2	Own observations	Our Team	NA
Spain	I	2015-08-12	Myiopsitta monachus	Exotic	5	Ficus carica	Moraceae	Exotic	Ripe	Fleshy	NA	3	1	Own observations	Our Team	NA
Spain	I	2015-08-12	Myiopsitta monachus	Exotic	5	Ficus carica	Moraceae	Exotic	Ripe	Fleshy	NA	3	1	Own observations	Our Team	NA
Spain	I	2015-08-12	Myiopsitta monachus	Exotic	5	Ficus carica	Moraceae	Exotic	Ripe	Fleshy	NA	3	1	Own observations	Our Team	NA
Spain	I	2015-08-12	Myiopsitta monachus	Exotic	5	Ficus carica	Moraceae	Exotic	Ripe	Fleshy	NA	3	1	Own observations	Our Team	NA
Spain	I	2015-08-12	Myiopsitta monachus	Exotic	5	Ficus carica	Moraceae	Exotic	Ripe	Fleshy	NA	3	1	Own observations	Our Team	NA
Spain	I	2015-08-05	Myiopsitta monachus	Exotic	7	Ficus carica	Moraceae	Exotic	Ripe	Fleshy	NA	3	1	Own observations	Our Team	NA
Spain	I	2015-08-05	Myiopsitta monachus	Exotic	7	Ficus carica	Moraceae	Exotic	Ripe	Fleshy	NA	3	1	Own observations	Our Team	NA
Spain	I	2015-08-05	Myiopsitta monachus	Exotic	7	Ficus carica	Moraceae	Exotic	Ripe	Fleshy	NA	3	1	Own observations	Our Team	NA
Spain	I	2015-08-05	Myiopsitta monachus	Exotic	7	Ficus carica	Moraceae	Exotic	Ripe	Fleshy	NA	3	1	Own observations	Our Team	NA
Spain	I	2015-08-05	Myiopsitta monachus	Exotic	7	Ficus carica	Moraceae	Exotic	Ripe	Fleshy	NA	3	1	Own observations	Our Team	NA
Spain	I	2015-08-05	Myiopsitta monachus	Exotic	7	Ficus carica	Moraceae	Exotic	Ripe	Fleshy	NA	3	1	Own observations	Our Team	NA
Spain	I	2015-08-05	Myiopsitta monachus	Exotic	7	Ficus carica	Moraceae	Exotic	Ripe	Fleshy	NA	3	1	Own observations	Our Team	NA
Spain	I	2016-08-03	Myiopsitta monachus	Exotic	4	Ficus carica	Moraceae	Exotic	Ripe	Fleshy	NA	3	1	Own observations	Our Team	NA
Spain	I	2016-08-03	Myiopsitta monachus	Exotic	4	Ficus carica	Moraceae	Exotic	Ripe	Fleshy	NA	3	1	Own observations	Our Team	NA
Spain	I	2016-08-03	Myiopsitta monachus	Exotic	4	Ficus carica	Moraceae	Exotic	Ripe	Fleshy	NA	3	1	Own observations	Our Team	NA
Spain	I	2016-08-03	Myiopsitta monachus	Exotic	4	Ficus carica	Moraceae	Exotic	Ripe	Fleshy	NA	3	1	Own observations	Our Team	NA
Spain	I	2016-08-08	Myiopsitta monachus	Exotic	15	Ficus carica	Moraceae	Exotic	Ripe	Fleshy	NA	3	1	Own observations	Our Team	NA
Spain	I	2016-08-08	Myiopsitta monachus	Exotic	15	Ficus carica	Moraceae	Exotic	Ripe	Fleshy	NA	3	1	Own observations	Our Team	NA
Spain	I	2016-08-08	Myiopsitta monachus	Exotic	15	Ficus carica	Moraceae	Exotic	Ripe	Fleshy	NA	3	1	Own observations	Our Team	NA
Spain	I	2016-08-08	Myiopsitta monachus	Exotic	15	Ficus carica	Moraceae	Exotic	Ripe	Fleshy	NA	3	1	Own observations	Our Team	NA
Spain	I	2016-08-08	Myiopsitta monachus	Exotic	15	Ficus carica	Moraceae	Exotic	Ripe	Fleshy	NA	3	1	Own observations	Our Team	NA
Spain	I	2016-08-08	Myiopsitta monachus	Exotic	15	Ficus carica	Moraceae	Exotic	Ripe	Fleshy	NA	3	1	Own observations	Our Team	NA
Spain	I	2016-08-08	Myiopsitta monachus	Exotic	15	Ficus carica	Moraceae	Exotic	Ripe	Fleshy	NA	3	1	Own observations	Our Team	NA
Spain	I	2016-08-08	Myiopsitta monachus	Exotic	15	Ficus carica	Moraceae	Exotic	Ripe	Fleshy	NA	3	1	Own observations	Our Team	NA
Spain	I	2016-08-08	Myiopsitta monachus	Exotic	15	Ficus carica	Moraceae	Exotic	Ripe	Fleshy	NA	3	1	Own observations	Our Team	NA
Spain	I	2016-08-08	Myiopsitta monachus	Exotic	15	Ficus carica	Moraceae	Exotic	Ripe	Fleshy	NA	3	1	Own observations	Our Team	NA
Spain	I	2016-08-08	Myiopsitta monachus	Exotic	15	Ficus carica	Moraceae	Exotic	Ripe	Fleshy	NA	3	1	Own observations	Our Team	NA
Spain	I	2016-08-08	Myiopsitta monachus	Exotic	15	Ficus carica	Moraceae	Exotic	Ripe	Fleshy	NA	3	1	Own observations	Our Team	NA
Spain	I	2016-08-08	Myiopsitta monachus	Exotic	15	Ficus carica	Moraceae	Exotic	Ripe	Fleshy	NA	3	1	Own observations	Our Team	NA
Spain	I	2016-08-08	Myiopsitta monachus	Exotic	15	Ficus carica	Moraceae	Exotic	Ripe	Fleshy	NA	3	1	Own observations	Our Team	NA
Spain	I	2016-08-08	Myiopsitta monachus	Exotic	15	Ficus carica	Moraceae	Exotic	Ripe	Fleshy	NA	3	1	Own observations	Our Team	NA
Spain	I	2018-04-14	Myiopsitta monachus	Exotic	5	Morus nigra	Moraceae	Exotic	Ripe	Fleshy	NA	3	2	Own observations	Our Team	NA
Spain	I	2018-04-14	Myiopsitta monachus	Exotic	5	Morus nigra	Moraceae	Exotic	Ripe	Fleshy	NA	3	2	Own observations	Our Team	NA
Spain	I	2018-04-14	Myiopsitta monachus	Exotic	5	Morus nigra	Moraceae	Exotic	Ripe	Fleshy	NA	3	2	Own observations	Our Team	NA
Spain	I	2018-04-14	Myiopsitta monachus	Exotic	5	Morus nigra	Moraceae	Exotic	Ripe	Fleshy	NA	3	2	Own observations	Our Team	NA
Spain	I	2018-04-14	Myiopsitta monachus	Exotic	5	Morus nigra	Moraceae	Exotic	Ripe	Fleshy	NA	3	2	Own observations	Our Team	NA
Spain	I	2016-07-29	Myiopsitta monachus	Exotic	9	Ficus carica	Moraceae	Exotic	Ripe	Fleshy	NA	3	1	Own observations	Our Team	NA
Spain	I	2016-07-29	Myiopsitta monachus	Exotic	9	Ficus carica	Moraceae	Exotic	Ripe	Fleshy	NA	3	1	Own observations	Our Team	NA
Spain	I	2016-07-29	Myiopsitta monachus	Exotic	9	Ficus carica	Moraceae	Exotic	Ripe	Fleshy	NA	3	1	Own observations	Our Team	NA
Spain	I	2016-07-29	Myiopsitta monachus	Exotic	9	Ficus carica	Moraceae	Exotic	Ripe	Fleshy	NA	3	1	Own observations	Our Team	NA
Spain	I	2016-07-29	Myiopsitta monachus	Exotic	9	Ficus carica	Moraceae	Exotic	Ripe	Fleshy	NA	3	1	Own observations	Our Team	NA
Spain	I	2016-07-29	Myiopsitta monachus	Exotic	9	Ficus carica	Moraceae	Exotic	Ripe	Fleshy	NA	3	1	Own observations	Our Team	NA
Spain	I	2016-07-29	Myiopsitta monachus	Exotic	9	Ficus carica	Moraceae	Exotic	Ripe	Fleshy	NA	3	1	Own observations	Our Team	NA
Spain	I	2016-07-29	Myiopsitta monachus	Exotic	9	Ficus carica	Moraceae	Exotic	Ripe	Fleshy	NA	3	1	Own observations	Our Team	NA
Spain	I	2016-07-29	Myiopsitta monachus	Exotic	9	Ficus carica	Moraceae	Exotic	Ripe	Fleshy	NA	3	1	Own observations	Our Team	NA
Spain	I	2017-07-27	Myiopsitta monachus	Exotic	15	Ficus carica	Moraceae	Exotic	Ripe	Fleshy	NA	3	1	Own observations	Our Team	NA
Spain	I	2017-07-27	Myiopsitta monachus	Exotic	15	Ficus carica	Moraceae	Exotic	Ripe	Fleshy	NA	3	1	Own observations	Our Team	NA
Spain	I	2017-07-27	Myiopsitta monachus	Exotic	15	Ficus carica	Moraceae	Exotic	Ripe	Fleshy	NA	3	1	Own observations	Our Team	NA
Spain	I	2017-07-27	Myiopsitta monachus	Exotic	15	Ficus carica	Moraceae	Exotic	Ripe	Fleshy	NA	3	1	Own observations	Our Team	NA
Spain	I	2017-07-27	Myiopsitta monachus	Exotic	15	Ficus carica	Moraceae	Exotic	Ripe	Fleshy	NA	3	1	Own observations	Our Team	NA
Spain	I	2017-07-27	Myiopsitta monachus	Exotic	15	Ficus carica	Moraceae	Exotic	Ripe	Fleshy	NA	3	1	Own observations	Our Team	NA
Spain	I	2017-07-27	Myiopsitta monachus	Exotic	15	Ficus carica	Moraceae	Exotic	Ripe	Fleshy	NA	3	1	Own observations	Our Team	NA
Spain	I	2017-07-27	Myiopsitta monachus	Exotic	15	Ficus carica	Moraceae	Exotic	Ripe	Fleshy	NA	3	1	Own observations	Our Team	NA
Spain	I	2017-07-27	Myiopsitta monachus	Exotic	15	Ficus carica	Moraceae	Exotic	Ripe	Fleshy	NA	3	1	Own observations	Our Team	NA
Spain	I	2017-07-27	Myiopsitta monachus	Exotic	15	Ficus carica	Moraceae	Exotic	Ripe	Fleshy	NA	3	1	Own observations	Our Team	NA
Spain	I	2017-07-27	Myiopsitta monachus	Exotic	15	Ficus carica	Moraceae	Exotic	Ripe	Fleshy	NA	3	1	Own observations	Our Team	NA
Spain	I	2017-07-27	Myiopsitta monachus	Exotic	15	Ficus carica	Moraceae	Exotic	Ripe	Fleshy	NA	3	1	Own observations	Our Team	NA
Spain	I	2017-07-27	Myiopsitta monachus	Exotic	15	Ficus carica	Moraceae	Exotic	Ripe	Fleshy	NA	3	1	Own observations	Our Team	NA
Spain	I	2017-07-27	Myiopsitta monachus	Exotic	15	Ficus carica	Moraceae	Exotic	Ripe	Fleshy	NA	3	1	Own observations	Our Team	NA
Spain	I	2017-07-27	Myiopsitta monachus	Exotic	15	Ficus carica	Moraceae	Exotic	Ripe	Fleshy	NA	3	1	Own observations	Our Team	NA
Spain	I	2016-05-23	Myiopsitta monachus	Exotic	4	Morus nigra	Moraceae	Exotic	Ripe	Fleshy	NA	3	2	Own observations	Our Team	NA
Spain	I	2016-05-23	Myiopsitta monachus	Exotic	4	Morus nigra	Moraceae	Exotic	Ripe	Fleshy	NA	3	2	Own observations	Our Team	NA
Spain	I	2016-05-23	Myiopsitta monachus	Exotic	4	Morus nigra	Moraceae	Exotic	Ripe	Fleshy	NA	3	2	Own observations	Our Team	NA
Spain	I	2016-05-23	Myiopsitta monachus	Exotic	4	Morus nigra	Moraceae	Exotic	Ripe	Fleshy	NA	3	2	Own observations	Our Team	NA
Spain	I	2019-04-30	Myiopsitta monachus	Exotic	5	Morus nigra	Moraceae	Exotic	Ripe	Fleshy	NA	3	2	Own observations	Our Team	NA
Spain	I	2019-04-30	Myiopsitta monachus	Exotic	5	Morus nigra	Moraceae	Exotic	Ripe	Fleshy	NA	3	2	Own observations	Our Team	NA
Spain	I	2019-04-30	Myiopsitta monachus	Exotic	5	Morus nigra	Moraceae	Exotic	Ripe	Fleshy	NA	3	2	Own observations	Our Team	NA
Spain	I	2019-04-30	Myiopsitta monachus	Exotic	5	Morus nigra	Moraceae	Exotic	Ripe	Fleshy	NA	3	2	Own observations	Our Team	NA
Spain	I	2019-04-30	Myiopsitta monachus	Exotic	5	Morus nigra	Moraceae	Exotic	Ripe	Fleshy	NA	3	2	Own observations	Our Team	NA
Spain	I	2017-06-03	Myiopsitta monachus	Exotic	4	Morus nigra	Moraceae	Exotic	Ripe	Fleshy	NA	3	2	Own observations	Our Team	NA
Spain	I	2017-06-03	Myiopsitta monachus	Exotic	4	Morus nigra	Moraceae	Exotic	Ripe	Fleshy	NA	3	2	Own observations	Our Team	NA
Spain	I	2017-06-03	Myiopsitta monachus	Exotic	4	Morus nigra	Moraceae	Exotic	Ripe	Fleshy	NA	3	2	Own observations	Our Team	NA
Spain	I	2017-06-03	Myiopsitta monachus	Exotic	4	Morus nigra	Moraceae	Exotic	Ripe	Fleshy	NA	3	2	Own observations	Our Team	NA
Spain	I	2016-05-31	Myiopsitta monachus	Exotic	10	Morus nigra	Moraceae	Exotic	Ripe	Fleshy	NA	3	2	Own observations	Our Team	NA
Spain	I	2016-05-31	Myiopsitta monachus	Exotic	10	Morus nigra	Moraceae	Exotic	Ripe	Fleshy	NA	3	2	Own observations	Our Team	NA
Spain	I	2016-05-31	Myiopsitta monachus	Exotic	10	Morus nigra	Moraceae	Exotic	Ripe	Fleshy	NA	3	2	Own observations	Our Team	NA
Spain	I	2016-05-31	Myiopsitta monachus	Exotic	10	Morus nigra	Moraceae	Exotic	Ripe	Fleshy	NA	3	2	Own observations	Our Team	NA
Spain	I	2016-05-31	Myiopsitta monachus	Exotic	10	Morus nigra	Moraceae	Exotic	Ripe	Fleshy	NA	3	2	Own observations	Our Team	NA
Spain	I	2016-05-31	Myiopsitta monachus	Exotic	10	Morus nigra	Moraceae	Exotic	Ripe	Fleshy	NA	3	2	Own observations	Our Team	NA
Spain	I	2016-05-31	Myiopsitta monachus	Exotic	10	Morus nigra	Moraceae	Exotic	Ripe	Fleshy	NA	3	2	Own observations	Our Team	NA
Spain	I	2016-05-31	Myiopsitta monachus	Exotic	10	Morus nigra	Moraceae	Exotic	Ripe	Fleshy	NA	3	2	Own observations	Our Team	NA
Spain	I	2016-05-31	Myiopsitta monachus	Exotic	10	Morus nigra	Moraceae	Exotic	Ripe	Fleshy	NA	3	2	Own observations	Our Team	NA
Spain	I	2016-05-31	Myiopsitta monachus	Exotic	10	Morus nigra	Moraceae	Exotic	Ripe	Fleshy	NA	3	2	Own observations	Our Team	NA
Spain	I	2017-07-25	Myiopsitta monachus	Exotic	12	Ficus carica	Moraceae	Exotic	Ripe	Fleshy	NA	3	1	Own observations	Our Team	NA
Spain	I	2017-07-25	Myiopsitta monachus	Exotic	12	Ficus carica	Moraceae	Exotic	Ripe	Fleshy	NA	3	1	Own observations	Our Team	NA
Spain	I	2017-07-25	Myiopsitta monachus	Exotic	12	Ficus carica	Moraceae	Exotic	Ripe	Fleshy	NA	3	1	Own observations	Our Team	NA
Spain	I	2017-07-25	Myiopsitta monachus	Exotic	12	Ficus carica	Moraceae	Exotic	Ripe	Fleshy	NA	3	1	Own observations	Our Team	NA
Spain	I	2017-07-25	Myiopsitta monachus	Exotic	12	Ficus carica	Moraceae	Exotic	Ripe	Fleshy	NA	3	1	Own observations	Our Team	NA
Spain	I	2017-07-25	Myiopsitta monachus	Exotic	12	Ficus carica	Moraceae	Exotic	Ripe	Fleshy	NA	3	1	Own observations	Our Team	NA
Spain	I	2017-07-25	Myiopsitta monachus	Exotic	12	Ficus carica	Moraceae	Exotic	Ripe	Fleshy	NA	3	1	Own observations	Our Team	NA
Spain	I	2017-07-25	Myiopsitta monachus	Exotic	12	Ficus carica	Moraceae	Exotic	Ripe	Fleshy	NA	3	1	Own observations	Our Team	NA
Spain	I	2017-07-25	Myiopsitta monachus	Exotic	12	Ficus carica	Moraceae	Exotic	Ripe	Fleshy	NA	3	1	Own observations	Our Team	NA
Spain	I	2017-07-25	Myiopsitta monachus	Exotic	12	Ficus carica	Moraceae	Exotic	Ripe	Fleshy	NA	3	1	Own observations	Our Team	NA
Spain	I	2017-07-25	Myiopsitta monachus	Exotic	12	Ficus carica	Moraceae	Exotic	Ripe	Fleshy	NA	3	1	Own observations	Our Team	NA
Spain	I	2017-07-25	Myiopsitta monachus	Exotic	12	Ficus carica	Moraceae	Exotic	Ripe	Fleshy	NA	3	1	Own observations	Our Team	NA
Spain	I	2017-08-01	Myiopsitta monachus	Exotic	7	Ficus carica	Moraceae	Exotic	Ripe	Fleshy	NA	3	1	Own observations	Our Team	NA
Spain	I	2017-08-01	Myiopsitta monachus	Exotic	7	Ficus carica	Moraceae	Exotic	Ripe	Fleshy	NA	3	1	Own observations	Our Team	NA
Spain	I	2017-08-01	Myiopsitta monachus	Exotic	7	Ficus carica	Moraceae	Exotic	Ripe	Fleshy	NA	3	1	Own observations	Our Team	NA
Spain	I	2017-08-01	Myiopsitta monachus	Exotic	7	Ficus carica	Moraceae	Exotic	Ripe	Fleshy	NA	3	1	Own observations	Our Team	NA
Spain	I	2017-08-01	Myiopsitta monachus	Exotic	7	Ficus carica	Moraceae	Exotic	Ripe	Fleshy	NA	3	1	Own observations	Our Team	NA
Spain	I	2017-08-01	Myiopsitta monachus	Exotic	7	Ficus carica	Moraceae	Exotic	Ripe	Fleshy	NA	3	1	Own observations	Our Team	NA
Spain	I	2017-08-01	Myiopsitta monachus	Exotic	7	Ficus carica	Moraceae	Exotic	Ripe	Fleshy	NA	3	1	Own observations	Our Team	NA
Spain	I	2017-08-03	Myiopsitta monachus	Exotic	15	Ficus carica	Moraceae	Exotic	Ripe	Fleshy	NA	3	1	Own observations	Our Team	NA
Spain	I	2017-08-03	Myiopsitta monachus	Exotic	15	Ficus carica	Moraceae	Exotic	Ripe	Fleshy	NA	3	1	Own observations	Our Team	NA
Spain	I	2017-08-03	Myiopsitta monachus	Exotic	15	Ficus carica	Moraceae	Exotic	Ripe	Fleshy	NA	3	1	Own observations	Our Team	NA
Spain	I	2017-08-03	Myiopsitta monachus	Exotic	15	Ficus carica	Moraceae	Exotic	Ripe	Fleshy	NA	3	1	Own observations	Our Team	NA
Spain	I	2017-08-03	Myiopsitta monachus	Exotic	15	Ficus carica	Moraceae	Exotic	Ripe	Fleshy	NA	3	1	Own observations	Our Team	NA
Spain	I	2017-08-03	Myiopsitta monachus	Exotic	15	Ficus carica	Moraceae	Exotic	Ripe	Fleshy	NA	3	1	Own observations	Our Team	NA
Spain	I	2017-08-03	Myiopsitta monachus	Exotic	15	Ficus carica	Moraceae	Exotic	Ripe	Fleshy	NA	3	1	Own observations	Our Team	NA
Spain	I	2017-08-03	Myiopsitta monachus	Exotic	15	Ficus carica	Moraceae	Exotic	Ripe	Fleshy	NA	3	1	Own observations	Our Team	NA
Spain	I	2017-08-03	Myiopsitta monachus	Exotic	15	Ficus carica	Moraceae	Exotic	Ripe	Fleshy	NA	3	1	Own observations	Our Team	NA
Spain	I	2017-08-03	Myiopsitta monachus	Exotic	15	Ficus carica	Moraceae	Exotic	Ripe	Fleshy	NA	3	1	Own observations	Our Team	NA
Spain	I	2017-08-03	Myiopsitta monachus	Exotic	15	Ficus carica	Moraceae	Exotic	Ripe	Fleshy	NA	3	1	Own observations	Our Team	NA
Spain	I	2017-08-03	Myiopsitta monachus	Exotic	15	Ficus carica	Moraceae	Exotic	Ripe	Fleshy	NA	3	1	Own observations	Our Team	NA
Spain	I	2017-08-03	Myiopsitta monachus	Exotic	15	Ficus carica	Moraceae	Exotic	Ripe	Fleshy	NA	3	1	Own observations	Our Team	NA
Spain	I	2017-08-03	Myiopsitta monachus	Exotic	15	Ficus carica	Moraceae	Exotic	Ripe	Fleshy	NA	3	1	Own observations	Our Team	NA
Spain	I	2017-08-03	Myiopsitta monachus	Exotic	15	Ficus carica	Moraceae	Exotic	Ripe	Fleshy	NA	3	1	Own observations	Our Team	NA
Spain	I	2018-07-05	Myiopsitta monachus	Exotic	2	Ficus carica	Moraceae	Exotic	Ripe	Fleshy	NA	3	1	Own observations	Our Team	NA
Spain	I	2018-07-05	Myiopsitta monachus	Exotic	2	Ficus carica	Moraceae	Exotic	Ripe	Fleshy	NA	3	1	Own observations	Our Team	NA
Spain	I	2015-08-12	Myiopsitta monachus	Exotic	1	Ficus carica	Moraceae	Exotic	Ripe	Fleshy	NA	3	1	Own observations	Our Team	NA
Spain	I	2015-06-30	Myiopsitta monachus	Exotic	8	Ficus carica	Moraceae	Exotic	Ripe	Fleshy	NA	3	1	Own observations	Our Team	NA
Spain	I	2015-06-30	Myiopsitta monachus	Exotic	8	Ficus carica	Moraceae	Exotic	Ripe	Fleshy	NA	3	1	Own observations	Our Team	NA
Spain	I	2015-06-30	Myiopsitta monachus	Exotic	8	Ficus carica	Moraceae	Exotic	Ripe	Fleshy	NA	3	1	Own observations	Our Team	NA
Spain	I	2015-06-30	Myiopsitta monachus	Exotic	8	Ficus carica	Moraceae	Exotic	Ripe	Fleshy	NA	3	1	Own observations	Our Team	NA
Spain	I	2015-06-30	Myiopsitta monachus	Exotic	8	Ficus carica	Moraceae	Exotic	Ripe	Fleshy	NA	3	1	Own observations	Our Team	NA
Spain	I	2015-06-30	Myiopsitta monachus	Exotic	8	Ficus carica	Moraceae	Exotic	Ripe	Fleshy	NA	3	1	Own observations	Our Team	NA
Spain	I	2015-06-30	Myiopsitta monachus	Exotic	8	Ficus carica	Moraceae	Exotic	Ripe	Fleshy	NA	3	1	Own observations	Our Team	NA
Spain	I	2015-06-30	Myiopsitta monachus	Exotic	8	Ficus carica	Moraceae	Exotic	Ripe	Fleshy	NA	3	1	Own observations	Our Team	NA
Spain	I	2015-06-18	Myiopsitta monachus	Exotic	1	Morus nigra	Moraceae	Exotic	Ripe	Fleshy	NA	3	2	Own observations	Our Team	NA
Spain	I	2015-06-18	Myiopsitta monachus	Exotic	1	Morus nigra	Moraceae	Exotic	Ripe	Fleshy	NA	3	2	Own observations	Our Team	NA
Spain	I	2019-05-05	Myiopsitta monachus	Exotic	6	Morus nigra	Moraceae	Exotic	Ripe	Fleshy	NA	3	2	Own observations	Our Team	NA
Spain	I	2019-05-05	Myiopsitta monachus	Exotic	6	Morus nigra	Moraceae	Exotic	Ripe	Fleshy	NA	3	2	Own observations	Our Team	NA
Spain	I	2019-05-05	Myiopsitta monachus	Exotic	6	Morus nigra	Moraceae	Exotic	Ripe	Fleshy	NA	3	2	Own observations	Our Team	NA
Spain	I	2019-05-05	Myiopsitta monachus	Exotic	6	Morus nigra	Moraceae	Exotic	Ripe	Fleshy	NA	3	2	Own observations	Our Team	NA
Spain	I	2019-05-05	Myiopsitta monachus	Exotic	6	Morus nigra	Moraceae	Exotic	Ripe	Fleshy	NA	3	2	Own observations	Our Team	NA
Spain	I	2019-05-05	Myiopsitta monachus	Exotic	6	Morus nigra	Moraceae	Exotic	Ripe	Fleshy	NA	3	2	Own observations	Our Team	NA
Spain	I	2015-06-14	Myiopsitta monachus	Exotic	5	Ficus carica	Moraceae	Exotic	Ripe	Fleshy	NA	3	1	Own observations	Our Team	NA
Spain	I	2015-06-14	Myiopsitta monachus	Exotic	5	Ficus carica	Moraceae	Exotic	Ripe	Fleshy	NA	3	1	Own observations	Our Team	NA
Spain	I	2015-06-14	Myiopsitta monachus	Exotic	5	Ficus carica	Moraceae	Exotic	Ripe	Fleshy	NA	3	1	Own observations	Our Team	NA
Spain	I	2015-06-14	Myiopsitta monachus	Exotic	5	Ficus carica	Moraceae	Exotic	Ripe	Fleshy	NA	3	1	Own observations	Our Team	NA
Spain	I	2015-06-14	Myiopsitta monachus	Exotic	5	Ficus carica	Moraceae	Exotic	Ripe	Fleshy	NA	3	1	Own observations	Our Team	NA
Spain	I	2018-07-12	Myiopsitta monachus	Exotic	2	Ficus carica	Moraceae	Exotic	Ripe	Fleshy	NA	3	1	Own observations	Our Team	NA
Spain	I	2018-07-12	Myiopsitta monachus	Exotic	2	Ficus carica	Moraceae	Exotic	Ripe	Fleshy	NA	3	1	Own observations	Our Team	NA
Spain	I	2016-06-11	Myiopsitta monachus	Exotic	6	Ficus carica	Moraceae	Exotic	Ripe	Fleshy	NA	3	1	Own observations	Our Team	NA
Spain	I	2016-06-11	Myiopsitta monachus	Exotic	6	Ficus carica	Moraceae	Exotic	Ripe	Fleshy	NA	3	1	Own observations	Our Team	NA
Spain	I	2016-06-11	Myiopsitta monachus	Exotic	6	Ficus carica	Moraceae	Exotic	Ripe	Fleshy	NA	3	1	Own observations	Our Team	NA
Spain	I	2016-06-11	Myiopsitta monachus	Exotic	6	Ficus carica	Moraceae	Exotic	Ripe	Fleshy	NA	3	1	Own observations	Our Team	NA
Spain	I	2016-06-11	Myiopsitta monachus	Exotic	6	Ficus carica	Moraceae	Exotic	Ripe	Fleshy	NA	3	1	Own observations	Our Team	NA
Spain	I	2016-06-11	Myiopsitta monachus	Exotic	6	Ficus carica	Moraceae	Exotic	Ripe	Fleshy	NA	3	1	Own observations	Our Team	NA
Spain	I	2019-06-03	Myiopsitta monachus	Exotic	3	Morus nigra	Moraceae	Exotic	Ripe	Fleshy	NA	3	2	Own observations	Our Team	NA
Spain	I	2019-06-03	Myiopsitta monachus	Exotic	3	Morus nigra	Moraceae	Exotic	Ripe	Fleshy	NA	3	2	Own observations	Our Team	NA
Spain	I	2019-06-03	Myiopsitta monachus	Exotic	3	Morus nigra	Moraceae	Exotic	Ripe	Fleshy	NA	3	2	Own observations	Our Team	NA
Spain	I	2017-05-28	Myiopsitta monachus	Exotic	6	Morus nigra	Moraceae	Exotic	Ripe	Fleshy	NA	3	2	Own observations	Our Team	NA
Spain	I	2017-05-28	Myiopsitta monachus	Exotic	6	Morus nigra	Moraceae	Exotic	Ripe	Fleshy	NA	3	2	Own observations	Our Team	NA
Spain	I	2017-05-28	Myiopsitta monachus	Exotic	6	Morus nigra	Moraceae	Exotic	Ripe	Fleshy	NA	3	2	Own observations	Our Team	NA
Spain	I	2017-05-28	Myiopsitta monachus	Exotic	6	Morus nigra	Moraceae	Exotic	Ripe	Fleshy	NA	3	2	Own observations	Our Team	NA
Spain	I	2017-05-28	Myiopsitta monachus	Exotic	6	Morus nigra	Moraceae	Exotic	Ripe	Fleshy	NA	3	2	Own observations	Our Team	NA
Spain	I	2017-05-28	Myiopsitta monachus	Exotic	6	Morus nigra	Moraceae	Exotic	Ripe	Fleshy	NA	3	2	Own observations	Our Team	NA
Spain	I	2017-08-04	Myiopsitta monachus	Exotic	12	Ficus carica	Moraceae	Exotic	Ripe	Fleshy	NA	3	1	Own observations	Our Team	NA
Spain	I	2017-08-04	Myiopsitta monachus	Exotic	12	Ficus carica	Moraceae	Exotic	Ripe	Fleshy	NA	3	1	Own observations	Our Team	NA
Spain	I	2017-08-04	Myiopsitta monachus	Exotic	12	Ficus carica	Moraceae	Exotic	Ripe	Fleshy	NA	3	1	Own observations	Our Team	NA
Spain	I	2017-08-04	Myiopsitta monachus	Exotic	12	Ficus carica	Moraceae	Exotic	Ripe	Fleshy	NA	3	1	Own observations	Our Team	NA
Spain	I	2017-08-04	Myiopsitta monachus	Exotic	12	Ficus carica	Moraceae	Exotic	Ripe	Fleshy	NA	3	1	Own observations	Our Team	NA
Spain	I	2017-08-04	Myiopsitta monachus	Exotic	12	Ficus carica	Moraceae	Exotic	Ripe	Fleshy	NA	3	1	Own observations	Our Team	NA
Spain	I	2017-08-04	Myiopsitta monachus	Exotic	12	Ficus carica	Moraceae	Exotic	Ripe	Fleshy	NA	3	1	Own observations	Our Team	NA
Spain	I	2017-08-04	Myiopsitta monachus	Exotic	12	Ficus carica	Moraceae	Exotic	Ripe	Fleshy	NA	3	1	Own observations	Our Team	NA
Spain	I	2017-08-04	Myiopsitta monachus	Exotic	12	Ficus carica	Moraceae	Exotic	Ripe	Fleshy	NA	3	1	Own observations	Our Team	NA
Spain	I	2017-08-04	Myiopsitta monachus	Exotic	12	Ficus carica	Moraceae	Exotic	Ripe	Fleshy	NA	3	1	Own observations	Our Team	NA
Spain	I	2017-08-04	Myiopsitta monachus	Exotic	12	Ficus carica	Moraceae	Exotic	Ripe	Fleshy	NA	3	1	Own observations	Our Team	NA
Spain	I	2017-08-04	Myiopsitta monachus	Exotic	12	Ficus carica	Moraceae	Exotic	Ripe	Fleshy	NA	3	1	Own observations	Our Team	NA
Spain	I	2017-08-05	Myiopsitta monachus	Exotic	14	Ficus carica	Moraceae	Exotic	Ripe	Fleshy	NA	3	1	Own observations	Our Team	NA
Spain	I	2017-08-05	Myiopsitta monachus	Exotic	14	Ficus carica	Moraceae	Exotic	Ripe	Fleshy	NA	3	1	Own observations	Our Team	NA
Spain	I	2017-08-05	Myiopsitta monachus	Exotic	14	Ficus carica	Moraceae	Exotic	Ripe	Fleshy	NA	3	1	Own observations	Our Team	NA
Spain	I	2017-08-05	Myiopsitta monachus	Exotic	14	Ficus carica	Moraceae	Exotic	Ripe	Fleshy	NA	3	1	Own observations	Our Team	NA
Spain	I	2017-08-05	Myiopsitta monachus	Exotic	14	Ficus carica	Moraceae	Exotic	Ripe	Fleshy	NA	3	1	Own observations	Our Team	NA
Spain	I	2017-08-05	Myiopsitta monachus	Exotic	14	Ficus carica	Moraceae	Exotic	Ripe	Fleshy	NA	3	1	Own observations	Our Team	NA
Spain	I	2017-08-05	Myiopsitta monachus	Exotic	14	Ficus carica	Moraceae	Exotic	Ripe	Fleshy	NA	3	1	Own observations	Our Team	NA
Spain	I	2017-08-05	Myiopsitta monachus	Exotic	14	Ficus carica	Moraceae	Exotic	Ripe	Fleshy	NA	3	1	Own observations	Our Team	NA
Spain	I	2017-08-05	Myiopsitta monachus	Exotic	14	Ficus carica	Moraceae	Exotic	Ripe	Fleshy	NA	3	1	Own observations	Our Team	NA
Spain	I	2017-08-05	Myiopsitta monachus	Exotic	14	Ficus carica	Moraceae	Exotic	Ripe	Fleshy	NA	3	1	Own observations	Our Team	NA
Spain	I	2017-08-05	Myiopsitta monachus	Exotic	14	Ficus carica	Moraceae	Exotic	Ripe	Fleshy	NA	3	1	Own observations	Our Team	NA
Spain	I	2017-08-05	Myiopsitta monachus	Exotic	14	Ficus carica	Moraceae	Exotic	Ripe	Fleshy	NA	3	1	Own observations	Our Team	NA
Spain	I	2017-08-05	Myiopsitta monachus	Exotic	14	Ficus carica	Moraceae	Exotic	Ripe	Fleshy	NA	3	1	Own observations	Our Team	NA
Spain	I	2017-08-05	Myiopsitta monachus	Exotic	14	Ficus carica	Moraceae	Exotic	Ripe	Fleshy	NA	3	1	Own observations	Our Team	NA
Spain	I	2016-12-06	Myiopsitta monachus	Exotic	7	Arbutus unedo	Ericaceae	Native	Ripe	Fleshy	NA	3	2	Own observations	Our Team	NA
Spain	I	2016-12-06	Myiopsitta monachus	Exotic	7	Arbutus unedo	Ericaceae	Native	Ripe	Fleshy	NA	3	2	Own observations	Our Team	NA
Spain	I	2016-12-06	Myiopsitta monachus	Exotic	7	Arbutus unedo	Ericaceae	Native	Ripe	Fleshy	NA	3	2	Own observations	Our Team	NA
Spain	I	2016-12-06	Myiopsitta monachus	Exotic	7	Arbutus unedo	Ericaceae	Native	Ripe	Fleshy	NA	3	2	Own observations	Our Team	NA
Spain	I	2016-12-06	Myiopsitta monachus	Exotic	7	Arbutus unedo	Ericaceae	Native	Ripe	Fleshy	NA	3	2	Own observations	Our Team	NA
Spain	I	2016-12-06	Myiopsitta monachus	Exotic	7	Arbutus unedo	Ericaceae	Native	Ripe	Fleshy	NA	3	2	Own observations	Our Team	NA
Spain	I	2016-12-06	Myiopsitta monachus	Exotic	7	Arbutus unedo	Ericaceae	Native	Ripe	Fleshy	NA	3	2	Own observations	Our Team	NA
Spain	I	2017-11-28	Myiopsitta monachus	Exotic	5	Arbutus unedo	Ericaceae	Native	Ripe	Fleshy	NA	3	2	Own observations	Our Team	NA
Spain	I	2017-11-28	Myiopsitta monachus	Exotic	5	Arbutus unedo	Ericaceae	Native	Ripe	Fleshy	NA	3	2	Own observations	Our Team	NA
Spain	I	2017-11-28	Myiopsitta monachus	Exotic	5	Arbutus unedo	Ericaceae	Native	Ripe	Fleshy	NA	3	2	Own observations	Our Team	NA
Spain	I	2017-11-28	Myiopsitta monachus	Exotic	5	Arbutus unedo	Ericaceae	Native	Ripe	Fleshy	NA	3	2	Own observations	Our Team	NA
Spain	I	2017-11-28	Myiopsitta monachus	Exotic	5	Arbutus unedo	Ericaceae	Native	Ripe	Fleshy	NA	3	2	Own observations	Our Team	NA
Spain	I	2015-12-11	Myiopsitta monachus	Exotic	4	Arbutus unedo	Ericaceae	Native	Ripe	Fleshy	NA	3	2	Own observations	Our Team	NA
Spain	I	2015-12-11	Myiopsitta monachus	Exotic	4	Arbutus unedo	Ericaceae	Native	Ripe	Fleshy	NA	3	2	Own observations	Our Team	NA
Spain	I	2015-12-11	Myiopsitta monachus	Exotic	4	Arbutus unedo	Ericaceae	Native	Ripe	Fleshy	NA	3	2	Own observations	Our Team	NA
Spain	I	2015-12-11	Myiopsitta monachus	Exotic	4	Arbutus unedo	Ericaceae	Native	Ripe	Fleshy	NA	3	2	Own observations	Our Team	NA
Spain	I	2017-12-01	Myiopsitta monachus	Exotic	4	Arbutus unedo	Ericaceae	Native	Ripe	Fleshy	NA	3	2	Own observations	Our Team	NA
Spain	I	2017-12-01	Myiopsitta monachus	Exotic	4	Arbutus unedo	Ericaceae	Native	Ripe	Fleshy	NA	3	2	Own observations	Our Team	NA
Spain	I	2017-12-01	Myiopsitta monachus	Exotic	4	Arbutus unedo	Ericaceae	Native	Ripe	Fleshy	NA	3	2	Own observations	Our Team	NA
Spain	I	2017-12-01	Myiopsitta monachus	Exotic	4	Arbutus unedo	Ericaceae	Native	Ripe	Fleshy	NA	3	2	Own observations	Our Team	NA
Spain	I	2014-07-28	Myiopsitta monachus	Exotic	15	Arbutus unedo	Ericaceae	Native	Ripe	Fleshy	NA	3	2	Own observations	Our Team	NA
Spain	I	2014-07-28	Myiopsitta monachus	Exotic	15	Arbutus unedo	Ericaceae	Native	Ripe	Fleshy	NA	3	2	Own observations	Our Team	NA
Spain	I	2014-07-28	Myiopsitta monachus	Exotic	15	Arbutus unedo	Ericaceae	Native	Ripe	Fleshy	NA	3	2	Own observations	Our Team	NA
Spain	I	2014-07-28	Myiopsitta monachus	Exotic	15	Arbutus unedo	Ericaceae	Native	Ripe	Fleshy	NA	3	2	Own observations	Our Team	NA
Spain	I	2014-07-28	Myiopsitta monachus	Exotic	15	Arbutus unedo	Ericaceae	Native	Ripe	Fleshy	NA	3	2	Own observations	Our Team	NA
Spain	I	2014-07-28	Myiopsitta monachus	Exotic	15	Arbutus unedo	Ericaceae	Native	Ripe	Fleshy	NA	3	2	Own observations	Our Team	NA
Spain	I	2014-07-28	Myiopsitta monachus	Exotic	15	Arbutus unedo	Ericaceae	Native	Ripe	Fleshy	NA	3	2	Own observations	Our Team	NA
Spain	I	2014-07-28	Myiopsitta monachus	Exotic	15	Arbutus unedo	Ericaceae	Native	Ripe	Fleshy	NA	3	2	Own observations	Our Team	NA
Spain	I	2014-07-28	Myiopsitta monachus	Exotic	15	Arbutus unedo	Ericaceae	Native	Ripe	Fleshy	NA	3	2	Own observations	Our Team	NA
Spain	I	2014-07-28	Myiopsitta monachus	Exotic	15	Arbutus unedo	Ericaceae	Native	Ripe	Fleshy	NA	3	2	Own observations	Our Team	NA
Spain	I	2014-07-28	Myiopsitta monachus	Exotic	15	Arbutus unedo	Ericaceae	Native	Ripe	Fleshy	NA	3	2	Own observations	Our Team	NA
Spain	I	2014-07-28	Myiopsitta monachus	Exotic	15	Arbutus unedo	Ericaceae	Native	Ripe	Fleshy	NA	3	2	Own observations	Our Team	NA
Spain	I	2014-07-28	Myiopsitta monachus	Exotic	15	Arbutus unedo	Ericaceae	Native	Ripe	Fleshy	NA	3	2	Own observations	Our Team	NA
Spain	I	2014-07-28	Myiopsitta monachus	Exotic	15	Arbutus unedo	Ericaceae	Native	Ripe	Fleshy	NA	3	2	Own observations	Our Team	NA
Spain	I	2014-07-28	Myiopsitta monachus	Exotic	15	Arbutus unedo	Ericaceae	Native	Ripe	Fleshy	NA	3	2	Own observations	Our Team	NA
Spain	I	2015-03-18	Myiopsitta monachus	Exotic	5	Patellifolia procumbens	Amaranthaceae	Native	Ripe	Others	NA	1	0.4	Own observations	Our Team	NA
Spain	I	2015-03-18	Myiopsitta monachus	Exotic	5	Patellifolia procumbens	Amaranthaceae	Native	Ripe	Others	NA	1	0.4	Own observations	Our Team	NA
Spain	I	2015-03-18	Myiopsitta monachus	Exotic	5	Patellifolia procumbens	Amaranthaceae	Native	Ripe	Others	NA	1	0.4	Own observations	Our Team	NA
Spain	I	2015-03-18	Myiopsitta monachus	Exotic	5	Patellifolia procumbens	Amaranthaceae	Native	Ripe	Others	NA	1	0.4	Own observations	Our Team	NA
Spain	I	2015-03-18	Myiopsitta monachus	Exotic	5	Patellifolia procumbens	Amaranthaceae	Native	Ripe	Others	NA	1	0.4	Own observations	Our Team	NA
Spain	I	2016-09-04	Myiopsitta monachus	Exotic	15	Aizoon canariense	Aizoaceae	Native	Ripe	Others	NA	0.7	0.6	Own observations	Our Team	NA
Spain	I	2016-09-04	Myiopsitta monachus	Exotic	15	Aizoon canariense	Aizoaceae	Native	Ripe	Others	NA	0.7	0.6	Own observations	Our Team	NA
Spain	I	2016-09-04	Myiopsitta monachus	Exotic	15	Aizoon canariense	Aizoaceae	Native	Ripe	Others	NA	0.7	0.6	Own observations	Our Team	NA
Spain	I	2016-09-04	Myiopsitta monachus	Exotic	15	Aizoon canariense	Aizoaceae	Native	Ripe	Others	NA	0.7	0.6	Own observations	Our Team	NA
Spain	I	2016-09-04	Myiopsitta monachus	Exotic	15	Aizoon canariense	Aizoaceae	Native	Ripe	Others	NA	0.7	0.6	Own observations	Our Team	NA
Spain	I	2016-09-04	Myiopsitta monachus	Exotic	15	Aizoon canariense	Aizoaceae	Native	Ripe	Others	NA	0.7	0.6	Own observations	Our Team	NA
Spain	I	2016-09-04	Myiopsitta monachus	Exotic	15	Aizoon canariense	Aizoaceae	Native	Ripe	Others	NA	0.7	0.6	Own observations	Our Team	NA
Spain	I	2016-09-04	Myiopsitta monachus	Exotic	15	Aizoon canariense	Aizoaceae	Native	Ripe	Others	NA	0.7	0.6	Own observations	Our Team	NA
Spain	I	2016-09-04	Myiopsitta monachus	Exotic	15	Aizoon canariense	Aizoaceae	Native	Ripe	Others	NA	0.7	0.6	Own observations	Our Team	NA
Spain	I	2016-09-04	Myiopsitta monachus	Exotic	15	Aizoon canariense	Aizoaceae	Native	Ripe	Others	NA	0.7	0.6	Own observations	Our Team	NA
Spain	I	2016-09-04	Myiopsitta monachus	Exotic	15	Aizoon canariense	Aizoaceae	Native	Ripe	Others	NA	0.7	0.6	Own observations	Our Team	NA
Spain	I	2016-09-04	Myiopsitta monachus	Exotic	15	Aizoon canariense	Aizoaceae	Native	Ripe	Others	NA	0.7	0.6	Own observations	Our Team	NA
Spain	I	2016-09-04	Myiopsitta monachus	Exotic	15	Aizoon canariense	Aizoaceae	Native	Ripe	Others	NA	0.7	0.6	Own observations	Our Team	NA
Spain	I	2016-09-04	Myiopsitta monachus	Exotic	15	Aizoon canariense	Aizoaceae	Native	Ripe	Others	NA	0.7	0.6	Own observations	Our Team	NA
Spain	I	2016-09-04	Myiopsitta monachus	Exotic	15	Aizoon canariense	Aizoaceae	Native	Ripe	Others	NA	0.7	0.6	Own observations	Our Team	NA
Spain	I	2016-01-27	Myiopsitta monachus	Exotic	3	Aizoon canariense	Aizoaceae	Native	Ripe	Others	NA	0.7	0.6	Own observations	Our Team	NA
Spain	I	2016-01-27	Myiopsitta monachus	Exotic	3	Aizoon canariense	Aizoaceae	Native	Ripe	Others	NA	0.7	0.6	Own observations	Our Team	NA
Spain	I	2016-01-27	Myiopsitta monachus	Exotic	3	Aizoon canariense	Aizoaceae	Native	Ripe	Others	NA	0.7	0.6	Own observations	Our Team	NA
Spain	I	2015-02-03	Myiopsitta monachus	Exotic	6	Patellifolia procumbens	Amaranthaceae	Native	Ripe	Others	NA	1	0.4	Own observations	Our Team	NA
Spain	I	2015-02-03	Myiopsitta monachus	Exotic	6	Patellifolia procumbens	Amaranthaceae	Native	Ripe	Others	NA	1	0.4	Own observations	Our Team	NA
Spain	I	2015-02-03	Myiopsitta monachus	Exotic	6	Patellifolia procumbens	Amaranthaceae	Native	Ripe	Others	NA	1	0.4	Own observations	Our Team	NA
Spain	I	2015-02-03	Myiopsitta monachus	Exotic	6	Patellifolia procumbens	Amaranthaceae	Native	Ripe	Others	NA	1	0.4	Own observations	Our Team	NA
Spain	I	2015-02-03	Myiopsitta monachus	Exotic	6	Patellifolia procumbens	Amaranthaceae	Native	Ripe	Others	NA	1	0.4	Own observations	Our Team	NA
Spain	I	2015-02-03	Myiopsitta monachus	Exotic	6	Patellifolia procumbens	Amaranthaceae	Native	Ripe	Others	NA	1	0.4	Own observations	Our Team	NA
Spain	I	2015-03-03	Myiopsitta monachus	Exotic	7	Aizoon canariense	Aizoaceae	Native	Ripe	Others	NA	0.7	0.6	Own observations	Our Team	NA
Spain	I	2015-03-03	Myiopsitta monachus	Exotic	7	Aizoon canariense	Aizoaceae	Native	Ripe	Others	NA	0.7	0.6	Own observations	Our Team	NA
Spain	I	2015-03-03	Myiopsitta monachus	Exotic	7	Aizoon canariense	Aizoaceae	Native	Ripe	Others	NA	0.7	0.6	Own observations	Our Team	NA
Spain	I	2015-03-03	Myiopsitta monachus	Exotic	7	Aizoon canariense	Aizoaceae	Native	Ripe	Others	NA	0.7	0.6	Own observations	Our Team	NA
Spain	I	2015-03-03	Myiopsitta monachus	Exotic	7	Aizoon canariense	Aizoaceae	Native	Ripe	Others	NA	0.7	0.6	Own observations	Our Team	NA
Spain	I	2015-03-03	Myiopsitta monachus	Exotic	7	Aizoon canariense	Aizoaceae	Native	Ripe	Others	NA	0.7	0.6	Own observations	Our Team	NA
Spain	I	2015-03-03	Myiopsitta monachus	Exotic	7	Aizoon canariense	Aizoaceae	Native	Ripe	Others	NA	0.7	0.6	Own observations	Our Team	NA
Spain	I	2018-02-11	Myiopsitta monachus	Exotic	8	Aizoon canariense	Aizoaceae	Native	Ripe	Others	NA	0.7	0.6	Own observations	Our Team	NA
Spain	I	2018-02-11	Myiopsitta monachus	Exotic	8	Aizoon canariense	Aizoaceae	Native	Ripe	Others	NA	0.7	0.6	Own observations	Our Team	NA
Spain	I	2018-02-11	Myiopsitta monachus	Exotic	8	Aizoon canariense	Aizoaceae	Native	Ripe	Others	NA	0.7	0.6	Own observations	Our Team	NA
Spain	I	2018-02-11	Myiopsitta monachus	Exotic	8	Aizoon canariense	Aizoaceae	Native	Ripe	Others	NA	0.7	0.6	Own observations	Our Team	NA
Spain	I	2018-02-11	Myiopsitta monachus	Exotic	8	Aizoon canariense	Aizoaceae	Native	Ripe	Others	NA	0.7	0.6	Own observations	Our Team	NA
Spain	I	2018-02-11	Myiopsitta monachus	Exotic	8	Aizoon canariense	Aizoaceae	Native	Ripe	Others	NA	0.7	0.6	Own observations	Our Team	NA
Spain	I	2018-02-11	Myiopsitta monachus	Exotic	8	Aizoon canariense	Aizoaceae	Native	Ripe	Others	NA	0.7	0.6	Own observations	Our Team	NA
Spain	I	2018-02-11	Myiopsitta monachus	Exotic	8	Aizoon canariense	Aizoaceae	Native	Ripe	Others	NA	0.7	0.6	Own observations	Our Team	NA
Spain	I	2015-04-17	Myiopsitta monachus	Exotic	11	Populus nigra	Salicaceae	Native	Unripe	Anemochorous	NA	2	1	Own observations	Our Team	NA
Spain	I	2015-04-17	Myiopsitta monachus	Exotic	11	Populus nigra	Salicaceae	Native	Unripe	Anemochorous	NA	2	1	Own observations	Our Team	NA
Spain	I	2015-04-17	Myiopsitta monachus	Exotic	11	Populus nigra	Salicaceae	Native	Unripe	Anemochorous	NA	2	1	Own observations	Our Team	NA
Spain	I	2015-04-17	Myiopsitta monachus	Exotic	11	Populus nigra	Salicaceae	Native	Unripe	Anemochorous	NA	2	1	Own observations	Our Team	NA
Spain	I	2015-04-17	Myiopsitta monachus	Exotic	11	Populus nigra	Salicaceae	Native	Unripe	Anemochorous	NA	2	1	Own observations	Our Team	NA
Spain	I	2015-04-17	Myiopsitta monachus	Exotic	11	Populus nigra	Salicaceae	Native	Unripe	Anemochorous	NA	2	1	Own observations	Our Team	NA
Spain	I	2015-04-17	Myiopsitta monachus	Exotic	11	Populus nigra	Salicaceae	Native	Unripe	Anemochorous	NA	2	1	Own observations	Our Team	NA
Spain	I	2015-04-17	Myiopsitta monachus	Exotic	11	Populus nigra	Salicaceae	Native	Unripe	Anemochorous	NA	2	1	Own observations	Our Team	NA
Spain	I	2015-04-17	Myiopsitta monachus	Exotic	11	Populus nigra	Salicaceae	Native	Unripe	Anemochorous	NA	2	1	Own observations	Our Team	NA
Spain	I	2015-04-17	Myiopsitta monachus	Exotic	11	Populus nigra	Salicaceae	Native	Unripe	Anemochorous	NA	2	1	Own observations	Our Team	NA
Spain	I	2015-04-17	Myiopsitta monachus	Exotic	11	Populus nigra	Salicaceae	Native	Unripe	Anemochorous	NA	2	1	Own observations	Our Team	NA
Spain	I	2015-04-14	Myiopsitta monachus	Exotic	1	Populus alba	Salicaceae	Native	Unripe	Anemochorous	NA	1.5	NA	Own observations	Our Team	NA
Spain	I	2015-04-14	Myiopsitta monachus	Exotic	17	Populus alba	Salicaceae	Native	Unripe	Anemochorous	NA	1.5	NA	Own observations	Our Team	NA
Spain	I	2015-04-14	Myiopsitta monachus	Exotic	17	Populus alba	Salicaceae	Native	Unripe	Anemochorous	NA	1.5	NA	Own observations	Our Team	NA
Spain	I	2015-04-14	Myiopsitta monachus	Exotic	17	Populus alba	Salicaceae	Native	Unripe	Anemochorous	NA	1.5	NA	Own observations	Our Team	NA
Spain	I	2015-04-14	Myiopsitta monachus	Exotic	17	Populus alba	Salicaceae	Native	Unripe	Anemochorous	NA	1.5	NA	Own observations	Our Team	NA
Spain	I	2015-04-14	Myiopsitta monachus	Exotic	17	Populus alba	Salicaceae	Native	Unripe	Anemochorous	NA	1.5	NA	Own observations	Our Team	NA
Spain	I	2015-04-14	Myiopsitta monachus	Exotic	17	Populus alba	Salicaceae	Native	Unripe	Anemochorous	NA	1.5	NA	Own observations	Our Team	NA
Spain	I	2015-04-14	Myiopsitta monachus	Exotic	17	Populus alba	Salicaceae	Native	Unripe	Anemochorous	NA	1.5	NA	Own observations	Our Team	NA
Spain	I	2015-04-14	Myiopsitta monachus	Exotic	17	Populus alba	Salicaceae	Native	Unripe	Anemochorous	NA	1.5	NA	Own observations	Our Team	NA
Spain	I	2015-04-14	Myiopsitta monachus	Exotic	17	Populus alba	Salicaceae	Native	Unripe	Anemochorous	NA	1.5	NA	Own observations	Our Team	NA
Spain	I	2015-04-14	Myiopsitta monachus	Exotic	17	Populus alba	Salicaceae	Native	Unripe	Anemochorous	NA	1.5	NA	Own observations	Our Team	NA
Spain	I	2015-04-14	Myiopsitta monachus	Exotic	17	Populus alba	Salicaceae	Native	Unripe	Anemochorous	NA	1.5	NA	Own observations	Our Team	NA
Spain	I	2015-04-14	Myiopsitta monachus	Exotic	17	Populus alba	Salicaceae	Native	Unripe	Anemochorous	NA	1.5	NA	Own observations	Our Team	NA
Spain	I	2015-04-14	Myiopsitta monachus	Exotic	17	Populus alba	Salicaceae	Native	Unripe	Anemochorous	NA	1.5	NA	Own observations	Our Team	NA
Spain	I	2015-04-14	Myiopsitta monachus	Exotic	17	Populus alba	Salicaceae	Native	Unripe	Anemochorous	NA	1.5	NA	Own observations	Our Team	NA
Spain	I	2015-04-14	Myiopsitta monachus	Exotic	17	Populus alba	Salicaceae	Native	Unripe	Anemochorous	NA	1.5	NA	Own observations	Our Team	NA
Spain	I	2015-04-14	Myiopsitta monachus	Exotic	17	Populus alba	Salicaceae	Native	Unripe	Anemochorous	NA	1.5	NA	Own observations	Our Team	NA
Spain	I	2015-04-14	Myiopsitta monachus	Exotic	17	Populus alba	Salicaceae	Native	Unripe	Anemochorous	NA	1.5	NA	Own observations	Our Team	NA
Spain	I	2018-04-09	Myiopsitta monachus	Exotic	3	Populus alba	Salicaceae	Native	Unripe	Anemochorous	NA	1.5	NA	Own observations	Our Team	NA
Spain	I	2018-04-09	Myiopsitta monachus	Exotic	3	Populus alba	Salicaceae	Native	Unripe	Anemochorous	NA	1.5	NA	Own observations	Our Team	NA
Spain	I	2018-04-09	Myiopsitta monachus	Exotic	3	Populus alba	Salicaceae	Native	Unripe	Anemochorous	NA	1.5	NA	Own observations	Our Team	NA
Spain	I	2017-02-16	Myiopsitta monachus	Exotic	6	Populus alba	Salicaceae	Native	Unripe	Anemochorous	NA	1.5	NA	Own observations	Our Team	NA
Spain	I	2017-02-16	Myiopsitta monachus	Exotic	6	Populus alba	Salicaceae	Native	Unripe	Anemochorous	NA	1.5	NA	Own observations	Our Team	NA
Spain	I	2017-02-16	Myiopsitta monachus	Exotic	6	Populus alba	Salicaceae	Native	Unripe	Anemochorous	NA	1.5	NA	Own observations	Our Team	NA
Spain	I	2017-02-16	Myiopsitta monachus	Exotic	6	Populus alba	Salicaceae	Native	Unripe	Anemochorous	NA	1.5	NA	Own observations	Our Team	NA
Spain	I	2017-02-16	Myiopsitta monachus	Exotic	6	Populus alba	Salicaceae	Native	Unripe	Anemochorous	NA	1.5	NA	Own observations	Our Team	NA
Spain	I	2017-02-16	Myiopsitta monachus	Exotic	6	Populus alba	Salicaceae	Native	Unripe	Anemochorous	NA	1.5	NA	Own observations	Our Team	NA
Spain	I	2014-02-14	Myiopsitta monachus	Exotic	7	Populus alba	Salicaceae	Native	Unripe	Anemochorous	NA	1.5	NA	Own observations	Our Team	NA
Spain	I	2014-02-14	Myiopsitta monachus	Exotic	7	Populus alba	Salicaceae	Native	Unripe	Anemochorous	NA	1.5	NA	Own observations	Our Team	NA
Spain	I	2014-02-14	Myiopsitta monachus	Exotic	7	Populus alba	Salicaceae	Native	Unripe	Anemochorous	NA	1.5	NA	Own observations	Our Team	NA
Spain	I	2014-02-14	Myiopsitta monachus	Exotic	7	Populus alba	Salicaceae	Native	Unripe	Anemochorous	NA	1.5	NA	Own observations	Our Team	NA
Spain	I	2014-02-14	Myiopsitta monachus	Exotic	7	Populus alba	Salicaceae	Native	Unripe	Anemochorous	NA	1.5	NA	Own observations	Our Team	NA
Spain	I	2014-02-14	Myiopsitta monachus	Exotic	7	Populus alba	Salicaceae	Native	Unripe	Anemochorous	NA	1.5	NA	Own observations	Our Team	NA
Spain	I	2014-02-14	Myiopsitta monachus	Exotic	7	Populus alba	Salicaceae	Native	Unripe	Anemochorous	NA	1.5	NA	Own observations	Our Team	NA
Spain	I	2017-03-21	Myiopsitta monachus	Exotic	4	Populus alba	Salicaceae	Native	Unripe	Anemochorous	NA	1.5	NA	Own observations	Our Team	NA
Spain	I	2017-03-21	Myiopsitta monachus	Exotic	4	Populus alba	Salicaceae	Native	Unripe	Anemochorous	NA	1.5	NA	Own observations	Our Team	NA
Spain	I	2017-03-21	Myiopsitta monachus	Exotic	4	Populus alba	Salicaceae	Native	Unripe	Anemochorous	NA	1.5	NA	Own observations	Our Team	NA
Spain	I	2017-03-21	Myiopsitta monachus	Exotic	4	Populus alba	Salicaceae	Native	Unripe	Anemochorous	NA	1.5	NA	Own observations	Our Team	NA
Spain	I	2019-03-22	Myiopsitta monachus	Exotic	4	Populus nigra	Salicaceae	Native	Unripe	Anemochorous	NA	2	1	Own observations	Our Team	NA
Spain	I	2019-03-22	Myiopsitta monachus	Exotic	4	Populus nigra	Salicaceae	Native	Unripe	Anemochorous	NA	2	1	Own observations	Our Team	NA
Spain	I	2019-03-22	Myiopsitta monachus	Exotic	4	Populus nigra	Salicaceae	Native	Unripe	Anemochorous	NA	2	1	Own observations	Our Team	NA
Spain	I	2019-03-22	Myiopsitta monachus	Exotic	4	Populus nigra	Salicaceae	Native	Unripe	Anemochorous	NA	2	1	Own observations	Our Team	NA
Spain	I	2018-02-23	Myiopsitta monachus	Exotic	4	Populus alba	Salicaceae	Native	Unripe	Anemochorous	NA	1.5	NA	Own observations	Our Team	NA
Spain	I	2018-02-23	Myiopsitta monachus	Exotic	4	Populus alba	Salicaceae	Native	Unripe	Anemochorous	NA	1.5	NA	Own observations	Our Team	NA
Spain	I	2018-02-23	Myiopsitta monachus	Exotic	4	Populus alba	Salicaceae	Native	Unripe	Anemochorous	NA	1.5	NA	Own observations	Our Team	NA
Spain	I	2018-02-23	Myiopsitta monachus	Exotic	4	Populus alba	Salicaceae	Native	Unripe	Anemochorous	NA	1.5	NA	Own observations	Our Team	NA
Spain	I	2017-03-31	Myiopsitta monachus	Exotic	4	Populus alba	Salicaceae	Native	Ripe	Anemochorous	NA	1.5	NA	Own observations	Our Team	NA
Spain	I	2017-03-31	Myiopsitta monachus	Exotic	4	Populus alba	Salicaceae	Native	Ripe	Anemochorous	NA	1.5	NA	Own observations	Our Team	NA
Spain	I	2017-03-31	Myiopsitta monachus	Exotic	4	Populus alba	Salicaceae	Native	Ripe	Anemochorous	NA	1.5	NA	Own observations	Our Team	NA
Spain	I	2017-03-31	Myiopsitta monachus	Exotic	4	Populus alba	Salicaceae	Native	Ripe	Anemochorous	NA	1.5	NA	Own observations	Our Team	NA
Spain	I	2015-05-04	Myiopsitta monachus	Exotic	5	Populus nigra	Salicaceae	Native	Ripe	Anemochorous	NA	2	1	Own observations	Our Team	NA
Spain	I	2015-05-04	Myiopsitta monachus	Exotic	5	Populus nigra	Salicaceae	Native	Ripe	Anemochorous	NA	2	1	Own observations	Our Team	NA
Spain	I	2015-05-04	Myiopsitta monachus	Exotic	5	Populus nigra	Salicaceae	Native	Ripe	Anemochorous	NA	2	1	Own observations	Our Team	NA
Spain	I	2015-05-04	Myiopsitta monachus	Exotic	5	Populus nigra	Salicaceae	Native	Ripe	Anemochorous	NA	2	1	Own observations	Our Team	NA
Spain	I	2015-05-04	Myiopsitta monachus	Exotic	5	Populus nigra	Salicaceae	Native	Ripe	Anemochorous	NA	2	1	Own observations	Our Team	NA
Spain	I	2015-04-28	Myiopsitta monachus	Exotic	4	Populus alba	Salicaceae	Native	Ripe	Anemochorous	NA	1.5	NA	Own observations	Our Team	NA
Spain	I	2015-04-28	Myiopsitta monachus	Exotic	4	Populus alba	Salicaceae	Native	Ripe	Anemochorous	NA	1.5	NA	Own observations	Our Team	NA
Spain	I	2015-04-28	Myiopsitta monachus	Exotic	4	Populus alba	Salicaceae	Native	Ripe	Anemochorous	NA	1.5	NA	Own observations	Our Team	NA
Spain	I	2015-04-28	Myiopsitta monachus	Exotic	4	Populus alba	Salicaceae	Native	Ripe	Anemochorous	NA	1.5	NA	Own observations	Our Team	NA
Spain	I	2014-05-14	Myiopsitta monachus	Exotic	5	Populus alba	Salicaceae	Native	Ripe	Anemochorous	NA	1.5	NA	Own observations	Our Team	NA
Spain	I	2014-05-14	Myiopsitta monachus	Exotic	5	Populus alba	Salicaceae	Native	Ripe	Anemochorous	NA	1.5	NA	Own observations	Our Team	NA
Spain	I	2014-05-14	Myiopsitta monachus	Exotic	5	Populus alba	Salicaceae	Native	Ripe	Anemochorous	NA	1.5	NA	Own observations	Our Team	NA
Spain	I	2014-05-14	Myiopsitta monachus	Exotic	5	Populus alba	Salicaceae	Native	Ripe	Anemochorous	NA	1.5	NA	Own observations	Our Team	NA
Spain	I	2014-05-14	Myiopsitta monachus	Exotic	5	Populus alba	Salicaceae	Native	Ripe	Anemochorous	NA	1.5	NA	Own observations	Our Team	NA
Spain	I	2015-03-30	Myiopsitta monachus	Exotic	1	Schinus molle	Anacardiaceae	Exotic	Unripe	Fleshy	NA	4	4	Own observations	Our Team	NA
Spain	I	2016-12-28	Myiopsitta monachus	Exotic	5	Schinus molle	Anacardiaceae	Exotic	Unripe	Fleshy	NA	4	4	Own observations	Our Team	NA
Spain	I	2016-12-28	Myiopsitta monachus	Exotic	5	Schinus molle	Anacardiaceae	Exotic	Unripe	Fleshy	NA	4	4	Own observations	Our Team	NA
Spain	I	2016-12-28	Myiopsitta monachus	Exotic	5	Schinus molle	Anacardiaceae	Exotic	Unripe	Fleshy	NA	4	4	Own observations	Our Team	NA
Spain	I	2016-12-28	Myiopsitta monachus	Exotic	5	Schinus molle	Anacardiaceae	Exotic	Unripe	Fleshy	NA	4	4	Own observations	Our Team	NA
Spain	I	2016-12-28	Myiopsitta monachus	Exotic	5	Schinus molle	Anacardiaceae	Exotic	Unripe	Fleshy	NA	4	4	Own observations	Our Team	NA
Spain	I	2014-10-17	Myiopsitta monachus	Exotic	7	Schinus terebinthifolia	Anacardiaceae	Exotic	Unripe	Fleshy	NA	4.5	2	Own observations	Our Team	NA
Spain	I	2014-10-17	Myiopsitta monachus	Exotic	7	Schinus terebinthifolia	Anacardiaceae	Exotic	Unripe	Fleshy	NA	4.5	2	Own observations	Our Team	NA
Spain	I	2014-10-17	Myiopsitta monachus	Exotic	7	Schinus terebinthifolia	Anacardiaceae	Exotic	Unripe	Fleshy	NA	4.5	2	Own observations	Our Team	NA
Spain	I	2014-10-17	Myiopsitta monachus	Exotic	7	Schinus terebinthifolia	Anacardiaceae	Exotic	Unripe	Fleshy	NA	4.5	2	Own observations	Our Team	NA
Spain	I	2014-10-17	Myiopsitta monachus	Exotic	7	Schinus terebinthifolia	Anacardiaceae	Exotic	Unripe	Fleshy	NA	4.5	2	Own observations	Our Team	NA
Spain	I	2014-10-17	Myiopsitta monachus	Exotic	7	Schinus terebinthifolia	Anacardiaceae	Exotic	Unripe	Fleshy	NA	4.5	2	Own observations	Our Team	NA
Spain	I	2014-10-17	Myiopsitta monachus	Exotic	7	Schinus terebinthifolia	Anacardiaceae	Exotic	Unripe	Fleshy	NA	4.5	2	Own observations	Our Team	NA
Spain	I	2016-01-26	Pionus maximiliani	Exotic	1	Ficus microcarpa	Moraceae	Exotic	Ripe	Fleshy	NA	1	0.5	Own observations	Our Team	NA
Bolivia	C	2013-01-26	Psittacara mitratus	Native	3	Psidium guajava	Myrtaceae	Native	Ripe	Fleshy	NA	3.77	3.15	Own observations	Our Team	NA
Sri Lanka	B	2018-01-16	Psittacula calthrapae	Native	5	Azadirachta indica	Meliaceae	Native	Unripe	Fleshy	NA	10.5	6	Own observations	Our Team	NA
Sri Lanka	B	2018-01-16	Psittacula calthrapae	Native	5	Azadirachta indica	Meliaceae	Native	Unripe	Fleshy	NA	10.5	6	Own observations	Our Team	NA
Sri Lanka	B	2018-01-16	Psittacula calthrapae	Native	5	Azadirachta indica	Meliaceae	Native	Unripe	Fleshy	NA	10.5	6	Own observations	Our Team	NA
Sri Lanka	B	2018-01-16	Psittacula calthrapae	Native	5	Azadirachta indica	Meliaceae	Native	Unripe	Fleshy	NA	10.5	6	Own observations	Our Team	NA
Sri Lanka	B	2018-01-16	Psittacula calthrapae	Native	5	Azadirachta indica	Meliaceae	Native	Unripe	Fleshy	NA	10.5	6	Own observations	Our Team	NA
India	B	2020-03-02	Psittacula cyanocephala	Native	6	Ficus benghalensis	Moraceae	Native	Ripe	Fleshy	120	3.5	3.5	Own observations	Our Team	NA
India	B	2020-03-02	Psittacula cyanocephala	Native	6	Ficus benghalensis	Moraceae	Native	Ripe	Fleshy	120	3.5	3.5	Own observations	Our Team	NA
India	B	2020-03-02	Psittacula cyanocephala	Native	6	Ficus benghalensis	Moraceae	Native	Ripe	Fleshy	120	3.5	3.5	Own observations	Our Team	NA
India	B	2020-03-02	Psittacula cyanocephala	Native	6	Ficus benghalensis	Moraceae	Native	Ripe	Fleshy	120	3.5	3.5	Own observations	Our Team	NA
India	B	2020-03-02	Psittacula cyanocephala	Native	6	Ficus benghalensis	Moraceae	Native	Ripe	Fleshy	120	3.5	3.5	Own observations	Our Team	NA
India	B	2020-03-02	Psittacula cyanocephala	Native	6	Ficus benghalensis	Moraceae	Native	Ripe	Fleshy	120	3.5	3.5	Own observations	Our Team	NA
India	B	2020-03-02	Psittacula cyanocephala	Native	2	Ficus benghalensis	Moraceae	Native	Ripe	Fleshy	90	3.5	3.5	Own observations	Our Team	NA
India	B	2020-03-02	Psittacula cyanocephala	Native	2	Ficus benghalensis	Moraceae	Native	Ripe	Fleshy	90	3.5	3.5	Own observations	Our Team	NA
India	H	2020-03-02	Psittacula cyanocephala	Native	8	Ficus religiosa	Moraceae	Native	Ripe	Fleshy	85	1	1	Own observations	Our Team	NA
India	H	2020-03-02	Psittacula cyanocephala	Native	8	Ficus religiosa	Moraceae	Native	Ripe	Fleshy	85	1	1	Own observations	Our Team	NA
India	H	2020-03-02	Psittacula cyanocephala	Native	8	Ficus religiosa	Moraceae	Native	Ripe	Fleshy	85	1	1	Own observations	Our Team	NA
India	H	2020-03-02	Psittacula cyanocephala	Native	8	Ficus religiosa	Moraceae	Native	Ripe	Fleshy	85	1	1	Own observations	Our Team	NA
India	H	2020-03-02	Psittacula cyanocephala	Native	8	Ficus religiosa	Moraceae	Native	Ripe	Fleshy	85	1	1	Own observations	Our Team	NA
India	H	2020-03-02	Psittacula cyanocephala	Native	8	Ficus religiosa	Moraceae	Native	Ripe	Fleshy	85	1	1	Own observations	Our Team	NA
India	H	2020-03-02	Psittacula cyanocephala	Native	8	Ficus religiosa	Moraceae	Native	Ripe	Fleshy	85	1	1	Own observations	Our Team	NA
India	H	2020-03-02	Psittacula cyanocephala	Native	8	Ficus religiosa	Moraceae	Native	Ripe	Fleshy	85	1	1	Own observations	Our Team	NA
India	C	2020-03-08	Psittacula eupatria	Native	2	Ficus religiosa	Moraceae	Native	Unripe	Fleshy	135	1	1	Own observations	Our Team	NA
India	C	2020-03-08	Psittacula eupatria	Native	2	Ficus religiosa	Moraceae	Native	Unripe	Fleshy	135	1	1	Own observations	Our Team	NA
India	C	2020-03-08	Psittacula eupatria	Native	1	Ficus religiosa	Moraceae	Native	Unripe	Fleshy	80	1	1	Own observations	Our Team	NA
India	C	2020-03-12	Psittacula krameri	Native	5	Ficus religiosa	Moraceae	Native	Unripe	Fleshy	225	1	1	Own observations	Our Team	NA
India	C	2020-03-12	Psittacula krameri	Native	5	Ficus religiosa	Moraceae	Native	Unripe	Fleshy	225	1	1	Own observations	Our Team	NA
India	C	2020-03-12	Psittacula krameri	Native	5	Ficus religiosa	Moraceae	Native	Unripe	Fleshy	225	1	1	Own observations	Our Team	NA
India	C	2020-03-12	Psittacula krameri	Native	5	Ficus religiosa	Moraceae	Native	Unripe	Fleshy	225	1	1	Own observations	Our Team	NA
India	C	2020-03-12	Psittacula krameri	Native	5	Ficus religiosa	Moraceae	Native	Unripe	Fleshy	225	1	1	Own observations	Our Team	NA
India	C	2020-03-09	Psittacula krameri	Native	5	Ficus benghalensis	Moraceae	Native	Unripe	Fleshy	200	3.5	3.5	Own observations	Our Team	NA
India	C	2020-03-09	Psittacula krameri	Native	5	Ficus benghalensis	Moraceae	Native	Unripe	Fleshy	200	3.5	3.5	Own observations	Our Team	NA
India	C	2020-03-09	Psittacula krameri	Native	5	Ficus benghalensis	Moraceae	Native	Unripe	Fleshy	200	3.5	3.5	Own observations	Our Team	NA
India	C	2020-03-09	Psittacula krameri	Native	5	Ficus benghalensis	Moraceae	Native	Unripe	Fleshy	200	3.5	3.5	Own observations	Our Team	NA
India	C	2020-03-09	Psittacula krameri	Native	5	Ficus benghalensis	Moraceae	Native	Unripe	Fleshy	200	3.5	3.5	Own observations	Our Team	NA
India	B	2020-03-02	Psittacula krameri	Native	4	Ficus benghalensis	Moraceae	Native	Ripe	Fleshy	200	3.5	3.5	Own observations	Our Team	NA
India	B	2020-03-02	Psittacula krameri	Native	4	Ficus benghalensis	Moraceae	Native	Ripe	Fleshy	200	3.5	3.5	Own observations	Our Team	NA
India	B	2020-03-02	Psittacula krameri	Native	4	Ficus benghalensis	Moraceae	Native	Ripe	Fleshy	200	3.5	3.5	Own observations	Our Team	NA
India	B	2020-03-02	Psittacula krameri	Native	4	Ficus benghalensis	Moraceae	Native	Ripe	Fleshy	200	3.5	3.5	Own observations	Our Team	NA
India	C	2020-03-15	Psittacula krameri	Native	6	Ficus benghalensis	Moraceae	Native	Ripe	Fleshy	200	3.5	3.5	Own observations	Our Team	NA
India	C	2020-03-15	Psittacula krameri	Native	6	Ficus benghalensis	Moraceae	Native	Ripe	Fleshy	200	3.5	3.5	Own observations	Our Team	NA
India	C	2020-03-15	Psittacula krameri	Native	6	Ficus benghalensis	Moraceae	Native	Ripe	Fleshy	200	3.5	3.5	Own observations	Our Team	NA
India	C	2020-03-15	Psittacula krameri	Native	6	Ficus benghalensis	Moraceae	Native	Ripe	Fleshy	200	3.5	3.5	Own observations	Our Team	NA
India	C	2020-03-15	Psittacula krameri	Native	6	Ficus benghalensis	Moraceae	Native	Ripe	Fleshy	200	3.5	3.5	Own observations	Our Team	NA
India	C	2020-03-15	Psittacula krameri	Native	6	Ficus benghalensis	Moraceae	Native	Ripe	Fleshy	200	3.5	3.5	Own observations	Our Team	NA
India	C	2020-03-12	Psittacula krameri	Native	3	Ficus religiosa	Moraceae	Native	Unripe	Fleshy	125	1	1	Own observations	Our Team	NA
India	C	2020-03-12	Psittacula krameri	Native	3	Ficus religiosa	Moraceae	Native	Unripe	Fleshy	125	1	1	Own observations	Our Team	NA
India	C	2020-03-12	Psittacula krameri	Native	3	Ficus religiosa	Moraceae	Native	Unripe	Fleshy	125	1	1	Own observations	Our Team	NA
India	C	2020-03-10	Psittacula krameri	Native	6	Ficus religiosa	Moraceae	Native	Unripe	Fleshy	120	1	1	Own observations	Our Team	NA
India	C	2020-03-10	Psittacula krameri	Native	6	Ficus religiosa	Moraceae	Native	Unripe	Fleshy	120	1	1	Own observations	Our Team	NA
India	C	2020-03-10	Psittacula krameri	Native	6	Ficus religiosa	Moraceae	Native	Unripe	Fleshy	120	1	1	Own observations	Our Team	NA
India	C	2020-03-10	Psittacula krameri	Native	6	Ficus religiosa	Moraceae	Native	Unripe	Fleshy	120	1	1	Own observations	Our Team	NA
India	C	2020-03-10	Psittacula krameri	Native	6	Ficus religiosa	Moraceae	Native	Unripe	Fleshy	120	1	1	Own observations	Our Team	NA
India	C	2020-03-10	Psittacula krameri	Native	6	Ficus religiosa	Moraceae	Native	Unripe	Fleshy	120	1	1	Own observations	Our Team	NA
India	C	2020-03-15	Psittacula krameri	Native	5	Ficus religiosa	Moraceae	Native	Unripe	Fleshy	110	1	1	Own observations	Our Team	NA
India	C	2020-03-15	Psittacula krameri	Native	5	Ficus religiosa	Moraceae	Native	Unripe	Fleshy	110	1	1	Own observations	Our Team	NA
India	C	2020-03-15	Psittacula krameri	Native	5	Ficus religiosa	Moraceae	Native	Unripe	Fleshy	110	1	1	Own observations	Our Team	NA
India	C	2020-03-15	Psittacula krameri	Native	5	Ficus religiosa	Moraceae	Native	Unripe	Fleshy	110	1	1	Own observations	Our Team	NA
India	C	2020-03-15	Psittacula krameri	Native	5	Ficus religiosa	Moraceae	Native	Unripe	Fleshy	110	1	1	Own observations	Our Team	NA
India	C	2020-03-08	Psittacula krameri	Native	5	Ficus benghalensis	Moraceae	Native	Ripe	Fleshy	100	3.5	3.5	Own observations	Our Team	NA
India	C	2020-03-08	Psittacula krameri	Native	5	Ficus benghalensis	Moraceae	Native	Ripe	Fleshy	100	3.5	3.5	Own observations	Our Team	NA
India	C	2020-03-08	Psittacula krameri	Native	5	Ficus benghalensis	Moraceae	Native	Ripe	Fleshy	100	3.5	3.5	Own observations	Our Team	NA
India	C	2020-03-08	Psittacula krameri	Native	5	Ficus benghalensis	Moraceae	Native	Ripe	Fleshy	100	3.5	3.5	Own observations	Our Team	NA
India	C	2020-03-08	Psittacula krameri	Native	5	Ficus benghalensis	Moraceae	Native	Ripe	Fleshy	100	3.5	3.5	Own observations	Our Team	NA
India	C	2020-03-09	Psittacula krameri	Native	3	Neolamarckia cadamba	Rubiaceae	Native	Ripe	Fleshy	90	5	2	Own observations	Our Team	NA
India	C	2020-03-09	Psittacula krameri	Native	3	Neolamarckia cadamba	Rubiaceae	Native	Ripe	Fleshy	90	5	2	Own observations	Our Team	NA
India	C	2020-03-09	Psittacula krameri	Native	3	Neolamarckia cadamba	Rubiaceae	Native	Ripe	Fleshy	90	5	2	Own observations	Our Team	NA
India	C	2020-03-14	Psittacula krameri	Native	5	Ficus religiosa	Moraceae	Native	Unripe	Fleshy	85	1	1	Own observations	Our Team	NA
India	C	2020-03-14	Psittacula krameri	Native	5	Ficus religiosa	Moraceae	Native	Unripe	Fleshy	85	1	1	Own observations	Our Team	NA
India	C	2020-03-14	Psittacula krameri	Native	5	Ficus religiosa	Moraceae	Native	Unripe	Fleshy	85	1	1	Own observations	Our Team	NA
India	C	2020-03-14	Psittacula krameri	Native	5	Ficus religiosa	Moraceae	Native	Unripe	Fleshy	85	1	1	Own observations	Our Team	NA
India	C	2020-03-14	Psittacula krameri	Native	5	Ficus religiosa	Moraceae	Native	Unripe	Fleshy	85	1	1	Own observations	Our Team	NA
India	C	2020-03-16	Psittacula krameri	Native	6	Ficus religiosa	Moraceae	Native	Unripe	Fleshy	80	1	1	Own observations	Our Team	NA
India	C	2020-03-16	Psittacula krameri	Native	6	Ficus religiosa	Moraceae	Native	Unripe	Fleshy	80	1	1	Own observations	Our Team	NA
India	C	2020-03-16	Psittacula krameri	Native	6	Ficus religiosa	Moraceae	Native	Unripe	Fleshy	80	1	1	Own observations	Our Team	NA
India	C	2020-03-16	Psittacula krameri	Native	6	Ficus religiosa	Moraceae	Native	Unripe	Fleshy	80	1	1	Own observations	Our Team	NA
India	C	2020-03-16	Psittacula krameri	Native	6	Ficus religiosa	Moraceae	Native	Unripe	Fleshy	80	1	1	Own observations	Our Team	NA
India	C	2020-03-16	Psittacula krameri	Native	6	Ficus religiosa	Moraceae	Native	Unripe	Fleshy	80	1	1	Own observations	Our Team	NA
India	C	2020-03-11	Psittacula krameri	Native	7	Ficus benghalensis	Moraceae	Native	Ripe	Fleshy	80	3.5	3.5	Own observations	Our Team	NA
India	C	2020-03-11	Psittacula krameri	Native	7	Ficus benghalensis	Moraceae	Native	Ripe	Fleshy	80	3.5	3.5	Own observations	Our Team	NA
India	C	2020-03-11	Psittacula krameri	Native	7	Ficus benghalensis	Moraceae	Native	Ripe	Fleshy	80	3.5	3.5	Own observations	Our Team	NA
India	C	2020-03-11	Psittacula krameri	Native	7	Ficus benghalensis	Moraceae	Native	Ripe	Fleshy	80	3.5	3.5	Own observations	Our Team	NA
India	C	2020-03-11	Psittacula krameri	Native	7	Ficus benghalensis	Moraceae	Native	Ripe	Fleshy	80	3.5	3.5	Own observations	Our Team	NA
India	C	2020-03-11	Psittacula krameri	Native	7	Ficus benghalensis	Moraceae	Native	Ripe	Fleshy	80	3.5	3.5	Own observations	Our Team	NA
India	C	2020-03-11	Psittacula krameri	Native	7	Ficus benghalensis	Moraceae	Native	Ripe	Fleshy	80	3.5	3.5	Own observations	Our Team	NA
India	C	2020-03-08	Psittacula krameri	Native	3	Neolamarckia cadamba	Rubiaceae	Native	Ripe	Fleshy	75	5	2	Own observations	Our Team	NA
India	C	2020-03-08	Psittacula krameri	Native	3	Neolamarckia cadamba	Rubiaceae	Native	Ripe	Fleshy	75	5	2	Own observations	Our Team	NA
India	C	2020-03-08	Psittacula krameri	Native	3	Neolamarckia cadamba	Rubiaceae	Native	Ripe	Fleshy	75	5	2	Own observations	Our Team	NA
India	C	2020-03-15	Psittacula krameri	Native	3	Ficus religiosa	Moraceae	Native	Unripe	Fleshy	60	1	1	Own observations	Our Team	NA
India	C	2020-03-15	Psittacula krameri	Native	3	Ficus religiosa	Moraceae	Native	Unripe	Fleshy	60	1	1	Own observations	Our Team	NA
India	C	2020-03-15	Psittacula krameri	Native	3	Ficus religiosa	Moraceae	Native	Unripe	Fleshy	60	1	1	Own observations	Our Team	NA
Spain	I	2014-12-11	Psittacula krameri	Exotic	4	Chenopodium murale	Amaranthaceae	Exotic	Unripe	Others	NA	1.5	1.4	Own observations	Our Team	NA
Spain	I	2014-12-11	Psittacula krameri	Exotic	4	Chenopodium murale	Amaranthaceae	Exotic	Unripe	Others	NA	1.5	1.4	Own observations	Our Team	NA
Spain	I	2014-12-11	Psittacula krameri	Exotic	4	Chenopodium murale	Amaranthaceae	Exotic	Unripe	Others	NA	1.5	1.4	Own observations	Our Team	NA
Spain	I	2014-12-11	Psittacula krameri	Exotic	4	Chenopodium murale	Amaranthaceae	Exotic	Unripe	Others	NA	1.5	1.4	Own observations	Our Team	NA
Spain	I	2017-04-13	Psittacula krameri	Exotic	1	Morus alba	Moraceae	Exotic	Unripe	Fleshy	NA	3	2	Own observations	Our Team	NA
Spain	I	2019-03-10	Psittacula krameri	Exotic	2	Ficus stuhlmannii	Moraceae	Exotic	Unripe	Fleshy	NA	3	1	Own observations	Our Team	NA
Spain	I	2019-03-10	Psittacula krameri	Exotic	2	Ficus stuhlmannii	Moraceae	Exotic	Unripe	Fleshy	NA	3	1	Own observations	Our Team	NA
Spain	I	2017-04-23	Psittacula krameri	Exotic	3	Morus alba	Moraceae	Exotic	Unripe	Fleshy	NA	3	2	Own observations	Our Team	NA
Spain	I	2017-04-23	Psittacula krameri	Exotic	3	Morus alba	Moraceae	Exotic	Unripe	Fleshy	NA	3	2	Own observations	Our Team	NA
Spain	I	2017-04-23	Psittacula krameri	Exotic	3	Morus alba	Moraceae	Exotic	Unripe	Fleshy	NA	3	2	Own observations	Our Team	NA
Spain	I	2017-05-13	Psittacula krameri	Exotic	4	Morus nigra	Moraceae	Exotic	Unripe	Fleshy	NA	3	2	Own observations	Our Team	NA
Spain	I	2017-05-13	Psittacula krameri	Exotic	4	Morus nigra	Moraceae	Exotic	Unripe	Fleshy	NA	3	2	Own observations	Our Team	NA
Spain	I	2017-05-13	Psittacula krameri	Exotic	4	Morus nigra	Moraceae	Exotic	Unripe	Fleshy	NA	3	2	Own observations	Our Team	NA
Spain	I	2017-05-13	Psittacula krameri	Exotic	4	Morus nigra	Moraceae	Exotic	Unripe	Fleshy	NA	3	2	Own observations	Our Team	NA
Spain	I	2019-03-11	Psittacula krameri	Exotic	5	Dovyalis caffra	Salicaceae	Exotic	Unripe	Fleshy	NA	10	7	Own observations	Our Team	NA
Spain	I	2019-03-11	Psittacula krameri	Exotic	5	Dovyalis caffra	Salicaceae	Exotic	Unripe	Fleshy	NA	10	7	Own observations	Our Team	NA
Spain	I	2019-03-11	Psittacula krameri	Exotic	5	Dovyalis caffra	Salicaceae	Exotic	Unripe	Fleshy	NA	10	7	Own observations	Our Team	NA
Spain	I	2019-03-11	Psittacula krameri	Exotic	5	Dovyalis caffra	Salicaceae	Exotic	Unripe	Fleshy	NA	10	7	Own observations	Our Team	NA
Spain	I	2019-03-11	Psittacula krameri	Exotic	5	Dovyalis caffra	Salicaceae	Exotic	Unripe	Fleshy	NA	10	7	Own observations	Our Team	NA
Spain	I	2018-04-14	Psittacula krameri	Exotic	2	Morus nigra	Moraceae	Exotic	Unripe	Fleshy	NA	3	2	Own observations	Our Team	NA
Spain	I	2018-04-14	Psittacula krameri	Exotic	2	Morus nigra	Moraceae	Exotic	Unripe	Fleshy	NA	3	2	Own observations	Our Team	NA
Spain	I	2015-01-31	Psittacula krameri	Exotic	1	Dovyalis caffra	Salicaceae	Exotic	Unripe	Fleshy	NA	10	7	Own observations	Our Team	NA
Spain	I	2016-02-10	Psittacula krameri	Exotic	3	Patellifolia procumbens	Amaranthaceae	Native	Unripe	Others	NA	1	0.4	Own observations	Our Team	NA
Spain	I	2016-02-10	Psittacula krameri	Exotic	3	Patellifolia procumbens	Amaranthaceae	Native	Unripe	Others	NA	1	0.4	Own observations	Our Team	NA
Spain	I	2016-02-10	Psittacula krameri	Exotic	3	Patellifolia procumbens	Amaranthaceae	Native	Unripe	Others	NA	1	0.4	Own observations	Our Team	NA
Spain	I	2015-01-16	Psittacula krameri	Exotic	3	Patellifolia procumbens	Amaranthaceae	Native	Unripe	Others	NA	1	0.4	Own observations	Our Team	NA
Spain	I	2015-01-16	Psittacula krameri	Exotic	3	Patellifolia procumbens	Amaranthaceae	Native	Unripe	Others	NA	1	0.4	Own observations	Our Team	NA
Spain	I	2015-01-16	Psittacula krameri	Exotic	3	Patellifolia procumbens	Amaranthaceae	Native	Unripe	Others	NA	1	0.4	Own observations	Our Team	NA
Spain	I	2015-01-16	Psittacula krameri	Exotic	3	Patellifolia procumbens	Amaranthaceae	Native	Unripe	Others	NA	1	0.4	Own observations	Our Team	NA
Spain	I	2015-01-16	Psittacula krameri	Exotic	3	Patellifolia procumbens	Amaranthaceae	Native	Unripe	Others	NA	1	0.4	Own observations	Our Team	NA
Spain	I	2015-01-16	Psittacula krameri	Exotic	3	Patellifolia procumbens	Amaranthaceae	Native	Unripe	Others	NA	1	0.4	Own observations	Our Team	NA
Sri Lanka	B	2018-01-25	Psittacula krameri	Native	1	Solanum betaceum	Solanaceae	Exotic	Ripe	Fleshy	NA	1	1	Own observations	Our Team	NA
Sri Lanka	B	2018-01-30	Psittacula krameri	Native	3	Ficus benghalensis	Moraceae	Native	Ripe	Fleshy	NA	3.5	3.5	Own observations	Our Team	NA
Sri Lanka	B	2018-01-30	Psittacula krameri	Native	3	Ficus benghalensis	Moraceae	Native	Ripe	Fleshy	NA	3.5	3.5	Own observations	Our Team	NA
Sri Lanka	B	2018-01-30	Psittacula krameri	Native	3	Ficus benghalensis	Moraceae	Native	Ripe	Fleshy	NA	3.5	3.5	Own observations	Our Team	NA
Sri Lanka	B	2018-01-23	Psittacula krameri	Native	2	Ficus religiosa	Moraceae	Native	Ripe	Fleshy	NA	1	1	Own observations	Our Team	NA
Sri Lanka	B	2018-01-23	Psittacula krameri	Native	2	Ficus religiosa	Moraceae	Native	Ripe	Fleshy	NA	1	1	Own observations	Our Team	NA
Sri Lanka	B	2018-01-28	Psittacula krameri	Native	3	Ficus benghalensis	Moraceae	Native	Ripe	Fleshy	NA	3.5	3.5	Own observations	Our Team	NA
Sri Lanka	B	2018-01-28	Psittacula krameri	Native	3	Ficus benghalensis	Moraceae	Native	Ripe	Fleshy	NA	3.5	3.5	Own observations	Our Team	NA
Sri Lanka	B	2018-01-28	Psittacula krameri	Native	3	Ficus benghalensis	Moraceae	Native	Ripe	Fleshy	NA	3.5	3.5	Own observations	Our Team	NA
South Africa	D	2015-10-06	Psittacula krameri	Exotic	2	Morus alba	Moraceae	Exotic	Ripe	Fleshy	NA	3	2	Own observations	Our Team	NA
South Africa	D	2015-10-06	Psittacula krameri	Exotic	2	Morus alba	Moraceae	Exotic	Ripe	Fleshy	NA	3	2	Own observations	Our Team	NA
South Africa	D	2015-10-30	Psittacula krameri	Exotic	5	Phytolacca dioica	Phytolaccaceae	Exotic	Ripe	Fleshy	NA	2	3	Own observations	Our Team	NA
South Africa	D	2015-10-30	Psittacula krameri	Exotic	5	Phytolacca dioica	Phytolaccaceae	Exotic	Ripe	Fleshy	NA	2	3	Own observations	Our Team	NA
South Africa	D	2015-10-30	Psittacula krameri	Exotic	5	Phytolacca dioica	Phytolaccaceae	Exotic	Ripe	Fleshy	NA	2	3	Own observations	Our Team	NA
South Africa	D	2015-10-30	Psittacula krameri	Exotic	5	Phytolacca dioica	Phytolaccaceae	Exotic	Ripe	Fleshy	NA	2	3	Own observations	Our Team	NA
South Africa	D	2015-10-30	Psittacula krameri	Exotic	5	Phytolacca dioica	Phytolaccaceae	Exotic	Ripe	Fleshy	NA	2	3	Own observations	Our Team	NA
South Africa	D	2015-10-30	Psittacula krameri	Exotic	5	Phytolacca dioica	Phytolaccaceae	Exotic	Ripe	Fleshy	NA	2	3	Own observations	Our Team	NA
South Africa	D	2015-10-13	Psittacula krameri	Exotic	4	Morus alba	Moraceae	Exotic	Ripe	Fleshy	NA	3	2	Own observations	Our Team	NA
South Africa	D	2015-10-13	Psittacula krameri	Exotic	4	Morus alba	Moraceae	Exotic	Ripe	Fleshy	NA	3	2	Own observations	Our Team	NA
South Africa	D	2015-10-13	Psittacula krameri	Exotic	4	Morus alba	Moraceae	Exotic	Ripe	Fleshy	NA	3	2	Own observations	Our Team	NA
South Africa	D	2015-10-13	Psittacula krameri	Exotic	4	Morus alba	Moraceae	Exotic	Ripe	Fleshy	NA	3	2	Own observations	Our Team	NA
South Africa	D	2015-11-06	Psittacula krameri	Exotic	2	Morus alba	Moraceae	Exotic	Ripe	Fleshy	NA	3	2	Own observations	Our Team	NA
South Africa	D	2015-11-06	Psittacula krameri	Exotic	2	Morus alba	Moraceae	Exotic	Ripe	Fleshy	NA	3	2	Own observations	Our Team	NA
Spain	I	2019-04-12	Psittacula krameri	Exotic	5	Ficus microcarpa	Moraceae	Exotic	Ripe	Fleshy	NA	1	0.5	Own observations	Our Team	NA
Spain	I	2019-04-12	Psittacula krameri	Exotic	5	Ficus microcarpa	Moraceae	Exotic	Ripe	Fleshy	NA	1	0.5	Own observations	Our Team	NA
Spain	I	2019-04-12	Psittacula krameri	Exotic	5	Ficus microcarpa	Moraceae	Exotic	Ripe	Fleshy	NA	1	0.5	Own observations	Our Team	NA
Spain	I	2019-04-12	Psittacula krameri	Exotic	5	Ficus microcarpa	Moraceae	Exotic	Ripe	Fleshy	NA	1	0.5	Own observations	Our Team	NA
Spain	I	2019-04-12	Psittacula krameri	Exotic	5	Ficus microcarpa	Moraceae	Exotic	Ripe	Fleshy	NA	1	0.5	Own observations	Our Team	NA
Spain	I	2019-04-12	Psittacula krameri	Exotic	8	Ficus microcarpa	Moraceae	Exotic	Ripe	Fleshy	NA	1	0.5	Own observations	Our Team	NA
Spain	I	2019-04-12	Psittacula krameri	Exotic	8	Ficus microcarpa	Moraceae	Exotic	Ripe	Fleshy	NA	1	0.5	Own observations	Our Team	NA
Spain	I	2019-04-12	Psittacula krameri	Exotic	8	Ficus microcarpa	Moraceae	Exotic	Ripe	Fleshy	NA	1	0.5	Own observations	Our Team	NA
Spain	I	2019-04-12	Psittacula krameri	Exotic	8	Ficus microcarpa	Moraceae	Exotic	Ripe	Fleshy	NA	1	0.5	Own observations	Our Team	NA
Spain	I	2019-04-12	Psittacula krameri	Exotic	8	Ficus microcarpa	Moraceae	Exotic	Ripe	Fleshy	NA	1	0.5	Own observations	Our Team	NA
Spain	I	2019-04-12	Psittacula krameri	Exotic	8	Ficus microcarpa	Moraceae	Exotic	Ripe	Fleshy	NA	1	0.5	Own observations	Our Team	NA
Spain	I	2019-04-12	Psittacula krameri	Exotic	8	Ficus microcarpa	Moraceae	Exotic	Ripe	Fleshy	NA	1	0.5	Own observations	Our Team	NA
Spain	I	2019-04-12	Psittacula krameri	Exotic	8	Ficus microcarpa	Moraceae	Exotic	Ripe	Fleshy	NA	1	0.5	Own observations	Our Team	NA
Spain	I	2015-05-14	Psittacula krameri	Exotic	12	Morus alba	Moraceae	Exotic	Ripe	Fleshy	NA	3	2	Own observations	Our Team	NA
Spain	I	2015-05-14	Psittacula krameri	Exotic	12	Morus alba	Moraceae	Exotic	Ripe	Fleshy	NA	3	2	Own observations	Our Team	NA
Spain	I	2015-05-14	Psittacula krameri	Exotic	12	Morus alba	Moraceae	Exotic	Ripe	Fleshy	NA	3	2	Own observations	Our Team	NA
Spain	I	2015-05-14	Psittacula krameri	Exotic	12	Morus alba	Moraceae	Exotic	Ripe	Fleshy	NA	3	2	Own observations	Our Team	NA
Spain	I	2015-05-14	Psittacula krameri	Exotic	12	Morus alba	Moraceae	Exotic	Ripe	Fleshy	NA	3	2	Own observations	Our Team	NA
Spain	I	2015-05-14	Psittacula krameri	Exotic	12	Morus alba	Moraceae	Exotic	Ripe	Fleshy	NA	3	2	Own observations	Our Team	NA
Spain	I	2015-05-14	Psittacula krameri	Exotic	12	Morus alba	Moraceae	Exotic	Ripe	Fleshy	NA	3	2	Own observations	Our Team	NA
Spain	I	2015-05-14	Psittacula krameri	Exotic	12	Morus alba	Moraceae	Exotic	Ripe	Fleshy	NA	3	2	Own observations	Our Team	NA
Spain	I	2015-05-14	Psittacula krameri	Exotic	12	Morus alba	Moraceae	Exotic	Ripe	Fleshy	NA	3	2	Own observations	Our Team	NA
Spain	I	2015-05-14	Psittacula krameri	Exotic	12	Morus alba	Moraceae	Exotic	Ripe	Fleshy	NA	3	2	Own observations	Our Team	NA
Spain	I	2015-05-14	Psittacula krameri	Exotic	12	Morus alba	Moraceae	Exotic	Ripe	Fleshy	NA	3	2	Own observations	Our Team	NA
Spain	I	2015-05-14	Psittacula krameri	Exotic	12	Morus alba	Moraceae	Exotic	Ripe	Fleshy	NA	3	2	Own observations	Our Team	NA
Spain	I	2018-06-15	Psittacula krameri	Exotic	3	Ficus benghalensis	Moraceae	Exotic	Ripe	Fleshy	NA	3.5	3.5	Own observations	Our Team	NA
Spain	I	2018-06-15	Psittacula krameri	Exotic	3	Ficus benghalensis	Moraceae	Exotic	Ripe	Fleshy	NA	3.5	3.5	Own observations	Our Team	NA
Spain	I	2018-06-15	Psittacula krameri	Exotic	3	Ficus benghalensis	Moraceae	Exotic	Ripe	Fleshy	NA	3.5	3.5	Own observations	Our Team	NA
Spain	I	2017-09-03	Psittacula krameri	Exotic	2	Ficus macrophylla	Moraceae	Exotic	Ripe	Fleshy	NA	3	1	Own observations	Our Team	NA
Spain	I	2017-09-03	Psittacula krameri	Exotic	2	Ficus macrophylla	Moraceae	Exotic	Ripe	Fleshy	NA	3	1	Own observations	Our Team	NA
Spain	I	2017-12-27	Psittacula krameri	Exotic	1	Ficus microcarpa	Moraceae	Exotic	Ripe	Fleshy	NA	1	0.5	Own observations	Our Team	NA
Spain	I	2019-06-02	Psittacula krameri	Exotic	3	Ficus microcarpa	Moraceae	Exotic	Ripe	Fleshy	NA	1	0.5	Own observations	Our Team	NA
Spain	I	2019-06-02	Psittacula krameri	Exotic	3	Ficus microcarpa	Moraceae	Exotic	Ripe	Fleshy	NA	1	0.5	Own observations	Our Team	NA
Spain	I	2019-06-02	Psittacula krameri	Exotic	3	Ficus microcarpa	Moraceae	Exotic	Ripe	Fleshy	NA	1	0.5	Own observations	Our Team	NA
Spain	I	2018-07-15	Psittacula krameri	Exotic	2	Ficus microcarpa	Moraceae	Exotic	Ripe	Fleshy	NA	1	0.5	Own observations	Our Team	NA
Spain	I	2018-07-15	Psittacula krameri	Exotic	2	Ficus microcarpa	Moraceae	Exotic	Ripe	Fleshy	NA	1	0.5	Own observations	Our Team	NA
Spain	I	2018-06-15	Psittacula krameri	Exotic	2	Ficus macrophylla	Moraceae	Exotic	Ripe	Fleshy	NA	3	1	Own observations	Our Team	NA
Spain	I	2018-06-15	Psittacula krameri	Exotic	2	Ficus macrophylla	Moraceae	Exotic	Ripe	Fleshy	NA	3	1	Own observations	Our Team	NA
Spain	I	2019-03-12	Psittacula krameri	Exotic	1	Ficus microcarpa	Moraceae	Exotic	Ripe	Fleshy	NA	1	0.5	Own observations	Our Team	NA
Spain	I	2017-09-23	Psittacula krameri	Exotic	3	Ficus macrophylla	Moraceae	Exotic	Ripe	Fleshy	NA	3	1	Own observations	Our Team	NA
Spain	I	2017-09-23	Psittacula krameri	Exotic	3	Ficus macrophylla	Moraceae	Exotic	Ripe	Fleshy	NA	3	1	Own observations	Our Team	NA
Spain	I	2017-09-23	Psittacula krameri	Exotic	3	Ficus macrophylla	Moraceae	Exotic	Ripe	Fleshy	NA	3	1	Own observations	Our Team	NA
Spain	I	2018-05-12	Psittacula krameri	Exotic	6	Ficus microcarpa	Moraceae	Exotic	Ripe	Fleshy	NA	1	0.5	Own observations	Our Team	NA
Spain	I	2018-05-12	Psittacula krameri	Exotic	6	Ficus microcarpa	Moraceae	Exotic	Ripe	Fleshy	NA	1	0.5	Own observations	Our Team	NA
Spain	I	2018-05-12	Psittacula krameri	Exotic	6	Ficus microcarpa	Moraceae	Exotic	Ripe	Fleshy	NA	1	0.5	Own observations	Our Team	NA
Spain	I	2018-05-12	Psittacula krameri	Exotic	6	Ficus microcarpa	Moraceae	Exotic	Ripe	Fleshy	NA	1	0.5	Own observations	Our Team	NA
Spain	I	2018-05-12	Psittacula krameri	Exotic	6	Ficus microcarpa	Moraceae	Exotic	Ripe	Fleshy	NA	1	0.5	Own observations	Our Team	NA
Spain	I	2018-05-12	Psittacula krameri	Exotic	6	Ficus microcarpa	Moraceae	Exotic	Ripe	Fleshy	NA	1	0.5	Own observations	Our Team	NA
Spain	I	2018-06-17	Psittacula krameri	Exotic	3	Ficus lyrata	Moraceae	Exotic	Ripe	Fleshy	NA	6	2	Own observations	Our Team	NA
Spain	I	2018-06-17	Psittacula krameri	Exotic	3	Ficus lyrata	Moraceae	Exotic	Ripe	Fleshy	NA	6	2	Own observations	Our Team	NA
Spain	I	2018-06-17	Psittacula krameri	Exotic	3	Ficus lyrata	Moraceae	Exotic	Ripe	Fleshy	NA	6	2	Own observations	Our Team	NA
Spain	I	2014-12-29	Psittacula krameri	Exotic	1	Ficus rubiginosa	Moraceae	Exotic	Ripe	Fleshy	NA	5	2	Own observations	Our Team	NA
Spain	I	2019-05-29	Psittacula krameri	Exotic	1	Ficus microcarpa	Moraceae	Exotic	Ripe	Fleshy	NA	1	0.5	Own observations	Our Team	NA
Spain	I	2014-12-17	Psittacula krameri	Exotic	1	Ficus rubiginosa	Moraceae	Exotic	Ripe	Fleshy	NA	5	2	Own observations	Our Team	NA
Spain	I	2018-02-11	Psittacula krameri	Exotic	4	Ficus rubiginosa	Moraceae	Exotic	Ripe	Fleshy	NA	5	2	Own observations	Our Team	NA
Spain	I	2018-02-11	Psittacula krameri	Exotic	4	Ficus rubiginosa	Moraceae	Exotic	Ripe	Fleshy	NA	5	2	Own observations	Our Team	NA
Spain	I	2018-02-11	Psittacula krameri	Exotic	4	Ficus rubiginosa	Moraceae	Exotic	Ripe	Fleshy	NA	5	2	Own observations	Our Team	NA
Spain	I	2018-02-11	Psittacula krameri	Exotic	4	Ficus rubiginosa	Moraceae	Exotic	Ripe	Fleshy	NA	5	2	Own observations	Our Team	NA
Spain	I	2014-08-17	Psittacula krameri	Exotic	2	Ficus benghalensis	Moraceae	Exotic	Ripe	Fleshy	NA	3.5	3.5	Own observations	Our Team	NA
Spain	I	2014-08-17	Psittacula krameri	Exotic	2	Ficus benghalensis	Moraceae	Exotic	Ripe	Fleshy	NA	3.5	3.5	Own observations	Our Team	NA
Spain	I	2018-02-10	Psittacula krameri	Exotic	2	Ficus macrophylla	Moraceae	Exotic	Ripe	Fleshy	NA	3	1	Own observations	Our Team	NA
Spain	I	2018-02-10	Psittacula krameri	Exotic	2	Ficus macrophylla	Moraceae	Exotic	Ripe	Fleshy	NA	3	1	Own observations	Our Team	NA
Spain	I	2015-03-10	Psittacula krameri	Exotic	3	Ficus lyrata	Moraceae	Exotic	Ripe	Fleshy	NA	6	2	Own observations	Our Team	NA
Spain	I	2015-03-10	Psittacula krameri	Exotic	3	Ficus lyrata	Moraceae	Exotic	Ripe	Fleshy	NA	6	2	Own observations	Our Team	NA
Spain	I	2015-03-10	Psittacula krameri	Exotic	3	Ficus lyrata	Moraceae	Exotic	Ripe	Fleshy	NA	6	2	Own observations	Our Team	NA
Spain	I	2018-02-09	Psittacula krameri	Exotic	6	Ficus microcarpa	Moraceae	Exotic	Ripe	Fleshy	NA	1	0.5	Own observations	Our Team	NA
Spain	I	2018-02-09	Psittacula krameri	Exotic	6	Ficus microcarpa	Moraceae	Exotic	Ripe	Fleshy	NA	1	0.5	Own observations	Our Team	NA
Spain	I	2018-02-09	Psittacula krameri	Exotic	6	Ficus microcarpa	Moraceae	Exotic	Ripe	Fleshy	NA	1	0.5	Own observations	Our Team	NA
Spain	I	2018-02-09	Psittacula krameri	Exotic	6	Ficus microcarpa	Moraceae	Exotic	Ripe	Fleshy	NA	1	0.5	Own observations	Our Team	NA
Spain	I	2018-02-09	Psittacula krameri	Exotic	6	Ficus microcarpa	Moraceae	Exotic	Ripe	Fleshy	NA	1	0.5	Own observations	Our Team	NA
Spain	I	2018-02-09	Psittacula krameri	Exotic	6	Ficus microcarpa	Moraceae	Exotic	Ripe	Fleshy	NA	1	0.5	Own observations	Our Team	NA
Spain	I	2018-05-11	Psittacula krameri	Exotic	2	Ficus macrophylla	Moraceae	Exotic	Ripe	Fleshy	NA	3	1	Own observations	Our Team	NA
Spain	I	2018-05-11	Psittacula krameri	Exotic	2	Ficus macrophylla	Moraceae	Exotic	Ripe	Fleshy	NA	3	1	Own observations	Our Team	NA
Spain	I	2014-10-01	Psittacula krameri	Exotic	4	Ficus benghalensis	Moraceae	Exotic	Ripe	Fleshy	NA	3.5	3.5	Own observations	Our Team	NA
Spain	I	2014-10-01	Psittacula krameri	Exotic	4	Ficus benghalensis	Moraceae	Exotic	Ripe	Fleshy	NA	3.5	3.5	Own observations	Our Team	NA
Spain	I	2014-10-01	Psittacula krameri	Exotic	4	Ficus benghalensis	Moraceae	Exotic	Ripe	Fleshy	NA	3.5	3.5	Own observations	Our Team	NA
Spain	I	2014-10-01	Psittacula krameri	Exotic	4	Ficus benghalensis	Moraceae	Exotic	Ripe	Fleshy	NA	3.5	3.5	Own observations	Our Team	NA
Spain	I	2018-07-14	Psittacula krameri	Exotic	2	Ficus religiosa	Moraceae	Exotic	Ripe	Fleshy	NA	1	1	Own observations	Our Team	NA
Spain	I	2018-07-14	Psittacula krameri	Exotic	2	Ficus religiosa	Moraceae	Exotic	Ripe	Fleshy	NA	1	1	Own observations	Our Team	NA
Spain	I	2014-12-26	Psittacula krameri	Exotic	4	Ficus rubiginosa	Moraceae	Exotic	Ripe	Fleshy	NA	5	2	Own observations	Our Team	NA
Spain	I	2014-12-26	Psittacula krameri	Exotic	4	Ficus rubiginosa	Moraceae	Exotic	Ripe	Fleshy	NA	5	2	Own observations	Our Team	NA
Spain	I	2014-12-26	Psittacula krameri	Exotic	4	Ficus rubiginosa	Moraceae	Exotic	Ripe	Fleshy	NA	5	2	Own observations	Our Team	NA
Spain	I	2014-12-26	Psittacula krameri	Exotic	4	Ficus rubiginosa	Moraceae	Exotic	Ripe	Fleshy	NA	5	2	Own observations	Our Team	NA
Spain	I	2015-03-30	Psittacula krameri	Exotic	1	Ficus rubiginosa	Moraceae	Exotic	Ripe	Fleshy	NA	5	2	Own observations	Our Team	NA
Spain	I	2014-09-30	Psittacula krameri	Exotic	2	Ficus lyrata	Moraceae	Exotic	Ripe	Fleshy	NA	6	2	Own observations	Our Team	NA
Spain	I	2014-09-30	Psittacula krameri	Exotic	2	Ficus lyrata	Moraceae	Exotic	Ripe	Fleshy	NA	6	2	Own observations	Our Team	NA
Spain	I	2016-01-18	Psittacula krameri	Exotic	1	Ficus microcarpa	Moraceae	Exotic	Ripe	Fleshy	NA	1	0.5	Own observations	Our Team	NA
Spain	I	2016-12-27	Psittacula krameri	Exotic	1	Myrtus communis	Myrtaceae	Exotic	Ripe	Fleshy	NA	4	3	Own observations	Our Team	NA
Spain	I	2013-05-07	Psittacula krameri	Exotic	1	Morus alba	Moraceae	Exotic	Ripe	Fleshy	NA	3	2	Own observations	Our Team	NA
Spain	I	2017-01-14	Psittacula krameri	Exotic	2	Myrtus communis	Myrtaceae	Exotic	Ripe	Fleshy	NA	4	3	Own observations	Our Team	NA
Spain	I	2017-01-14	Psittacula krameri	Exotic	2	Myrtus communis	Myrtaceae	Exotic	Ripe	Fleshy	NA	4	3	Own observations	Our Team	NA
Spain	I	2015-03-26	Psittacula krameri	Exotic	3	Ficus microcarpa	Moraceae	Exotic	Ripe	Fleshy	NA	1	0.5	Own observations	Our Team	NA
Spain	I	2015-03-26	Psittacula krameri	Exotic	3	Ficus microcarpa	Moraceae	Exotic	Ripe	Fleshy	NA	1	0.5	Own observations	Our Team	NA
Spain	I	2015-03-26	Psittacula krameri	Exotic	3	Ficus microcarpa	Moraceae	Exotic	Ripe	Fleshy	NA	1	0.5	Own observations	Our Team	NA
Spain	I	2017-04-18	Psittacula krameri	Exotic	3	Ficus macrophylla	Moraceae	Exotic	Ripe	Fleshy	NA	3	1	Own observations	Our Team	NA
Spain	I	2017-04-18	Psittacula krameri	Exotic	3	Ficus macrophylla	Moraceae	Exotic	Ripe	Fleshy	NA	3	1	Own observations	Our Team	NA
Spain	I	2017-04-18	Psittacula krameri	Exotic	3	Ficus macrophylla	Moraceae	Exotic	Ripe	Fleshy	NA	3	1	Own observations	Our Team	NA
Spain	I	2019-03-14	Psittacula krameri	Exotic	2	Ficus microcarpa	Moraceae	Exotic	Ripe	Fleshy	NA	1	0.5	Own observations	Our Team	NA
Spain	I	2019-03-14	Psittacula krameri	Exotic	2	Ficus microcarpa	Moraceae	Exotic	Ripe	Fleshy	NA	1	0.5	Own observations	Our Team	NA
Spain	I	2015-01-20	Psittacula krameri	Exotic	1	Phytolacca dioica	Phytolaccaceae	Exotic	Ripe	Fleshy	NA	2	3	Own observations	Our Team	NA
Spain	I	2015-01-19	Psittacula krameri	Exotic	4	Ficus microcarpa	Moraceae	Exotic	Ripe	Fleshy	NA	1	0.5	Own observations	Our Team	NA
Spain	I	2015-01-19	Psittacula krameri	Exotic	4	Ficus microcarpa	Moraceae	Exotic	Ripe	Fleshy	NA	1	0.5	Own observations	Our Team	NA
Spain	I	2015-01-19	Psittacula krameri	Exotic	4	Ficus microcarpa	Moraceae	Exotic	Ripe	Fleshy	NA	1	0.5	Own observations	Our Team	NA
Spain	I	2015-01-19	Psittacula krameri	Exotic	4	Ficus microcarpa	Moraceae	Exotic	Ripe	Fleshy	NA	1	0.5	Own observations	Our Team	NA
Spain	I	2017-05-28	Psittacula krameri	Exotic	3	Morus alba	Moraceae	Exotic	Ripe	Fleshy	NA	3	2	Own observations	Our Team	NA
Spain	I	2017-05-28	Psittacula krameri	Exotic	3	Morus alba	Moraceae	Exotic	Ripe	Fleshy	NA	3	2	Own observations	Our Team	NA
Spain	I	2017-05-28	Psittacula krameri	Exotic	3	Morus alba	Moraceae	Exotic	Ripe	Fleshy	NA	3	2	Own observations	Our Team	NA
Spain	I	2014-04-17	Psittacula krameri	Exotic	1	Ficus microcarpa	Moraceae	Exotic	Ripe	Fleshy	NA	1	0.5	Own observations	Our Team	NA
Spain	I	2014-03-20	Psittacula krameri	Exotic	3	Ficus microcarpa	Moraceae	Exotic	Ripe	Fleshy	NA	1	0.5	Own observations	Our Team	NA
Spain	I	2014-03-20	Psittacula krameri	Exotic	3	Ficus microcarpa	Moraceae	Exotic	Ripe	Fleshy	NA	1	0.5	Own observations	Our Team	NA
Spain	I	2014-03-20	Psittacula krameri	Exotic	3	Ficus microcarpa	Moraceae	Exotic	Ripe	Fleshy	NA	1	0.5	Own observations	Our Team	NA
Spain	I	2016-09-02	Psittacula krameri	Exotic	3	Ficus benghalensis	Moraceae	Exotic	Ripe	Fleshy	NA	3.5	3.5	Own observations	Our Team	NA
Spain	I	2016-09-02	Psittacula krameri	Exotic	3	Ficus benghalensis	Moraceae	Exotic	Ripe	Fleshy	NA	3.5	3.5	Own observations	Our Team	NA
Spain	I	2016-09-02	Psittacula krameri	Exotic	3	Ficus benghalensis	Moraceae	Exotic	Ripe	Fleshy	NA	3.5	3.5	Own observations	Our Team	NA
Spain	I	2017-12-23	Psittacula krameri	Exotic	3	Ficus lyrata	Moraceae	Exotic	Ripe	Fleshy	NA	6	2	Own observations	Our Team	NA
Spain	I	2017-12-23	Psittacula krameri	Exotic	3	Ficus lyrata	Moraceae	Exotic	Ripe	Fleshy	NA	6	2	Own observations	Our Team	NA
Spain	I	2017-12-23	Psittacula krameri	Exotic	3	Ficus lyrata	Moraceae	Exotic	Ripe	Fleshy	NA	6	2	Own observations	Our Team	NA
Spain	I	2014-12-17	Psittacula krameri	Exotic	1	Ficus rubiginosa	Moraceae	Exotic	Ripe	Fleshy	NA	5	2	Own observations	Our Team	NA
Spain	I	2016-01-20	Psittacula krameri	Exotic	4	Ficus benghalensis	Moraceae	Exotic	Ripe	Fleshy	NA	3.5	3.5	Own observations	Our Team	NA
Spain	I	2016-01-20	Psittacula krameri	Exotic	4	Ficus benghalensis	Moraceae	Exotic	Ripe	Fleshy	NA	3.5	3.5	Own observations	Our Team	NA
Spain	I	2016-01-20	Psittacula krameri	Exotic	4	Ficus benghalensis	Moraceae	Exotic	Ripe	Fleshy	NA	3.5	3.5	Own observations	Our Team	NA
Spain	I	2016-01-20	Psittacula krameri	Exotic	4	Ficus benghalensis	Moraceae	Exotic	Ripe	Fleshy	NA	3.5	3.5	Own observations	Our Team	NA
Spain	I	2014-11-13	Psittacula krameri	Exotic	3	Phytolacca dioica	Phytolaccaceae	Exotic	Ripe	Fleshy	NA	2	3	Own observations	Our Team	NA
Spain	I	2014-11-13	Psittacula krameri	Exotic	3	Phytolacca dioica	Phytolaccaceae	Exotic	Ripe	Fleshy	NA	2	3	Own observations	Our Team	NA
Spain	I	2014-11-13	Psittacula krameri	Exotic	3	Phytolacca dioica	Phytolaccaceae	Exotic	Ripe	Fleshy	NA	2	3	Own observations	Our Team	NA
Spain	I	2017-08-20	Psittacula krameri	Exotic	4	Ficus religiosa	Moraceae	Exotic	Ripe	Fleshy	NA	1	1	Own observations	Our Team	NA
Spain	I	2017-08-20	Psittacula krameri	Exotic	4	Ficus religiosa	Moraceae	Exotic	Ripe	Fleshy	NA	1	1	Own observations	Our Team	NA
Spain	I	2017-08-20	Psittacula krameri	Exotic	4	Ficus religiosa	Moraceae	Exotic	Ripe	Fleshy	NA	1	1	Own observations	Our Team	NA
Spain	I	2017-08-20	Psittacula krameri	Exotic	4	Ficus religiosa	Moraceae	Exotic	Ripe	Fleshy	NA	1	1	Own observations	Our Team	NA
Spain	I	2017-08-18	Psittacula krameri	Exotic	6	Ficus religiosa	Moraceae	Exotic	Ripe	Fleshy	NA	1	1	Own observations	Our Team	NA
Spain	I	2017-08-18	Psittacula krameri	Exotic	6	Ficus religiosa	Moraceae	Exotic	Ripe	Fleshy	NA	1	1	Own observations	Our Team	NA
Spain	I	2017-08-18	Psittacula krameri	Exotic	6	Ficus religiosa	Moraceae	Exotic	Ripe	Fleshy	NA	1	1	Own observations	Our Team	NA
Spain	I	2017-08-18	Psittacula krameri	Exotic	6	Ficus religiosa	Moraceae	Exotic	Ripe	Fleshy	NA	1	1	Own observations	Our Team	NA
Spain	I	2017-08-18	Psittacula krameri	Exotic	6	Ficus religiosa	Moraceae	Exotic	Ripe	Fleshy	NA	1	1	Own observations	Our Team	NA
Spain	I	2017-08-18	Psittacula krameri	Exotic	6	Ficus religiosa	Moraceae	Exotic	Ripe	Fleshy	NA	1	1	Own observations	Our Team	NA
Spain	I	2016-09-02	Psittacula krameri	Exotic	22	Ficus macrophylla	Moraceae	Exotic	Ripe	Fleshy	NA	3	1	Own observations	Our Team	NA
Spain	I	2016-09-02	Psittacula krameri	Exotic	22	Ficus macrophylla	Moraceae	Exotic	Ripe	Fleshy	NA	3	1	Own observations	Our Team	NA
Spain	I	2016-09-02	Psittacula krameri	Exotic	22	Ficus macrophylla	Moraceae	Exotic	Ripe	Fleshy	NA	3	1	Own observations	Our Team	NA
Spain	I	2016-09-02	Psittacula krameri	Exotic	22	Ficus macrophylla	Moraceae	Exotic	Ripe	Fleshy	NA	3	1	Own observations	Our Team	NA
Spain	I	2016-09-02	Psittacula krameri	Exotic	22	Ficus macrophylla	Moraceae	Exotic	Ripe	Fleshy	NA	3	1	Own observations	Our Team	NA
Spain	I	2016-09-02	Psittacula krameri	Exotic	22	Ficus macrophylla	Moraceae	Exotic	Ripe	Fleshy	NA	3	1	Own observations	Our Team	NA
Spain	I	2016-09-02	Psittacula krameri	Exotic	22	Ficus macrophylla	Moraceae	Exotic	Ripe	Fleshy	NA	3	1	Own observations	Our Team	NA
Spain	I	2016-09-02	Psittacula krameri	Exotic	22	Ficus macrophylla	Moraceae	Exotic	Ripe	Fleshy	NA	3	1	Own observations	Our Team	NA
Spain	I	2016-09-02	Psittacula krameri	Exotic	22	Ficus macrophylla	Moraceae	Exotic	Ripe	Fleshy	NA	3	1	Own observations	Our Team	NA
Spain	I	2016-09-02	Psittacula krameri	Exotic	22	Ficus macrophylla	Moraceae	Exotic	Ripe	Fleshy	NA	3	1	Own observations	Our Team	NA
Spain	I	2016-09-02	Psittacula krameri	Exotic	22	Ficus macrophylla	Moraceae	Exotic	Ripe	Fleshy	NA	3	1	Own observations	Our Team	NA
Spain	I	2016-09-02	Psittacula krameri	Exotic	22	Ficus macrophylla	Moraceae	Exotic	Ripe	Fleshy	NA	3	1	Own observations	Our Team	NA
Spain	I	2016-09-02	Psittacula krameri	Exotic	22	Ficus macrophylla	Moraceae	Exotic	Ripe	Fleshy	NA	3	1	Own observations	Our Team	NA
Spain	I	2016-09-02	Psittacula krameri	Exotic	22	Ficus macrophylla	Moraceae	Exotic	Ripe	Fleshy	NA	3	1	Own observations	Our Team	NA
Spain	I	2016-09-02	Psittacula krameri	Exotic	22	Ficus macrophylla	Moraceae	Exotic	Ripe	Fleshy	NA	3	1	Own observations	Our Team	NA
Spain	I	2016-09-02	Psittacula krameri	Exotic	22	Ficus macrophylla	Moraceae	Exotic	Ripe	Fleshy	NA	3	1	Own observations	Our Team	NA
Spain	I	2016-09-02	Psittacula krameri	Exotic	22	Ficus macrophylla	Moraceae	Exotic	Ripe	Fleshy	NA	3	1	Own observations	Our Team	NA
Spain	I	2016-09-02	Psittacula krameri	Exotic	22	Ficus macrophylla	Moraceae	Exotic	Ripe	Fleshy	NA	3	1	Own observations	Our Team	NA
Spain	I	2016-09-02	Psittacula krameri	Exotic	22	Ficus macrophylla	Moraceae	Exotic	Ripe	Fleshy	NA	3	1	Own observations	Our Team	NA
Spain	I	2016-09-02	Psittacula krameri	Exotic	22	Ficus macrophylla	Moraceae	Exotic	Ripe	Fleshy	NA	3	1	Own observations	Our Team	NA
Spain	I	2016-09-02	Psittacula krameri	Exotic	22	Ficus macrophylla	Moraceae	Exotic	Ripe	Fleshy	NA	3	1	Own observations	Our Team	NA
Spain	I	2016-09-02	Psittacula krameri	Exotic	22	Ficus macrophylla	Moraceae	Exotic	Ripe	Fleshy	NA	3	1	Own observations	Our Team	NA
Spain	I	2017-05-22	Psittacula krameri	Exotic	3	Morus alba	Moraceae	Exotic	Ripe	Fleshy	NA	3	2	Own observations	Our Team	NA
Spain	I	2017-05-22	Psittacula krameri	Exotic	3	Morus alba	Moraceae	Exotic	Ripe	Fleshy	NA	3	2	Own observations	Our Team	NA
Spain	I	2017-05-22	Psittacula krameri	Exotic	3	Morus alba	Moraceae	Exotic	Ripe	Fleshy	NA	3	2	Own observations	Our Team	NA
Spain	I	2016-05-21	Psittacula krameri	Exotic	3	Morus alba	Moraceae	Exotic	Ripe	Fleshy	NA	3	2	Own observations	Our Team	NA
Spain	I	2016-05-21	Psittacula krameri	Exotic	3	Morus alba	Moraceae	Exotic	Ripe	Fleshy	NA	3	2	Own observations	Our Team	NA
Spain	I	2016-05-21	Psittacula krameri	Exotic	3	Morus alba	Moraceae	Exotic	Ripe	Fleshy	NA	3	2	Own observations	Our Team	NA
Spain	I	2016-05-18	Psittacula krameri	Exotic	11	Morus alba	Moraceae	Exotic	Ripe	Fleshy	NA	3	2	Own observations	Our Team	NA
Spain	I	2016-05-18	Psittacula krameri	Exotic	11	Morus alba	Moraceae	Exotic	Ripe	Fleshy	NA	3	2	Own observations	Our Team	NA
Spain	I	2016-05-18	Psittacula krameri	Exotic	11	Morus alba	Moraceae	Exotic	Ripe	Fleshy	NA	3	2	Own observations	Our Team	NA
Spain	I	2016-05-18	Psittacula krameri	Exotic	11	Morus alba	Moraceae	Exotic	Ripe	Fleshy	NA	3	2	Own observations	Our Team	NA
Spain	I	2016-05-18	Psittacula krameri	Exotic	11	Morus alba	Moraceae	Exotic	Ripe	Fleshy	NA	3	2	Own observations	Our Team	NA
Spain	I	2016-05-18	Psittacula krameri	Exotic	11	Morus alba	Moraceae	Exotic	Ripe	Fleshy	NA	3	2	Own observations	Our Team	NA
Spain	I	2016-05-18	Psittacula krameri	Exotic	11	Morus alba	Moraceae	Exotic	Ripe	Fleshy	NA	3	2	Own observations	Our Team	NA
Spain	I	2016-05-18	Psittacula krameri	Exotic	11	Morus alba	Moraceae	Exotic	Ripe	Fleshy	NA	3	2	Own observations	Our Team	NA
Spain	I	2016-05-18	Psittacula krameri	Exotic	11	Morus alba	Moraceae	Exotic	Ripe	Fleshy	NA	3	2	Own observations	Our Team	NA
Spain	I	2016-05-18	Psittacula krameri	Exotic	11	Morus alba	Moraceae	Exotic	Ripe	Fleshy	NA	3	2	Own observations	Our Team	NA
Spain	I	2016-05-18	Psittacula krameri	Exotic	11	Morus alba	Moraceae	Exotic	Ripe	Fleshy	NA	3	2	Own observations	Our Team	NA
South Africa	D	2015-10-23	Psittacula krameri	Exotic	7	Morus nigra	Moraceae	Exotic	Ripe	Fleshy	NA	3	2	Own observations	Our Team	NA
South Africa	D	2015-10-23	Psittacula krameri	Exotic	7	Morus nigra	Moraceae	Exotic	Ripe	Fleshy	NA	3	2	Own observations	Our Team	NA
South Africa	D	2015-10-23	Psittacula krameri	Exotic	7	Morus nigra	Moraceae	Exotic	Ripe	Fleshy	NA	3	2	Own observations	Our Team	NA
South Africa	D	2015-10-23	Psittacula krameri	Exotic	7	Morus nigra	Moraceae	Exotic	Ripe	Fleshy	NA	3	2	Own observations	Our Team	NA
South Africa	D	2015-10-23	Psittacula krameri	Exotic	7	Morus nigra	Moraceae	Exotic	Ripe	Fleshy	NA	3	2	Own observations	Our Team	NA
South Africa	D	2015-10-23	Psittacula krameri	Exotic	7	Morus nigra	Moraceae	Exotic	Ripe	Fleshy	NA	3	2	Own observations	Our Team	NA
South Africa	D	2015-10-23	Psittacula krameri	Exotic	7	Morus nigra	Moraceae	Exotic	Ripe	Fleshy	NA	3	2	Own observations	Our Team	NA
South Africa	D	2015-10-23	Psittacula krameri	Exotic	4	Morus nigra	Moraceae	Exotic	Ripe	Fleshy	NA	3	2	Own observations	Our Team	NA
South Africa	D	2015-10-23	Psittacula krameri	Exotic	4	Morus nigra	Moraceae	Exotic	Ripe	Fleshy	NA	3	2	Own observations	Our Team	NA
South Africa	D	2015-10-23	Psittacula krameri	Exotic	4	Morus nigra	Moraceae	Exotic	Ripe	Fleshy	NA	3	2	Own observations	Our Team	NA
South Africa	D	2015-10-23	Psittacula krameri	Exotic	4	Morus nigra	Moraceae	Exotic	Ripe	Fleshy	NA	3	2	Own observations	Our Team	NA
South Africa	D	2015-10-05	Psittacula krameri	Exotic	2	Morus nigra	Moraceae	Exotic	Ripe	Fleshy	NA	3	2	Own observations	Our Team	NA
South Africa	D	2015-10-05	Psittacula krameri	Exotic	2	Morus nigra	Moraceae	Exotic	Ripe	Fleshy	NA	3	2	Own observations	Our Team	NA
Spain	I	2016-07-16	Psittacula krameri	Exotic	7	Ficus carica	Moraceae	Exotic	Ripe	Fleshy	NA	3	1	Own observations	Our Team	NA
Spain	I	2016-07-16	Psittacula krameri	Exotic	7	Ficus carica	Moraceae	Exotic	Ripe	Fleshy	NA	3	1	Own observations	Our Team	NA
Spain	I	2016-07-16	Psittacula krameri	Exotic	7	Ficus carica	Moraceae	Exotic	Ripe	Fleshy	NA	3	1	Own observations	Our Team	NA
Spain	I	2016-07-16	Psittacula krameri	Exotic	7	Ficus carica	Moraceae	Exotic	Ripe	Fleshy	NA	3	1	Own observations	Our Team	NA
Spain	I	2016-07-16	Psittacula krameri	Exotic	7	Ficus carica	Moraceae	Exotic	Ripe	Fleshy	NA	3	1	Own observations	Our Team	NA
Spain	I	2016-07-16	Psittacula krameri	Exotic	7	Ficus carica	Moraceae	Exotic	Ripe	Fleshy	NA	3	1	Own observations	Our Team	NA
Spain	I	2016-07-16	Psittacula krameri	Exotic	7	Ficus carica	Moraceae	Exotic	Ripe	Fleshy	NA	3	1	Own observations	Our Team	NA
South Africa	D	2015-10-05	Psittacula krameri	Exotic	1	Morus nigra	Moraceae	Exotic	Ripe	Fleshy	NA	3	2	Own observations	Our Team	NA
South Africa	D	2015-11-10	Psittacula krameri	Exotic	5	Morus nigra	Moraceae	Exotic	Ripe	Fleshy	NA	3	2	Own observations	Our Team	NA
South Africa	D	2015-11-10	Psittacula krameri	Exotic	5	Morus nigra	Moraceae	Exotic	Ripe	Fleshy	NA	3	2	Own observations	Our Team	NA
South Africa	D	2015-11-10	Psittacula krameri	Exotic	5	Morus nigra	Moraceae	Exotic	Ripe	Fleshy	NA	3	2	Own observations	Our Team	NA
South Africa	D	2015-11-10	Psittacula krameri	Exotic	5	Morus nigra	Moraceae	Exotic	Ripe	Fleshy	NA	3	2	Own observations	Our Team	NA
South Africa	D	2015-11-10	Psittacula krameri	Exotic	5	Morus nigra	Moraceae	Exotic	Ripe	Fleshy	NA	3	2	Own observations	Our Team	NA
South Africa	D	2015-09-25	Psittacula krameri	Exotic	1	Morus nigra	Moraceae	Exotic	Ripe	Fleshy	NA	3	2	Own observations	Our Team	NA
South Africa	D	2015-10-15	Psittacula krameri	Exotic	3	Morus nigra	Moraceae	Exotic	Ripe	Fleshy	NA	3	2	Own observations	Our Team	NA
South Africa	D	2015-10-15	Psittacula krameri	Exotic	3	Morus nigra	Moraceae	Exotic	Ripe	Fleshy	NA	3	2	Own observations	Our Team	NA
South Africa	D	2015-10-15	Psittacula krameri	Exotic	3	Morus nigra	Moraceae	Exotic	Ripe	Fleshy	NA	3	2	Own observations	Our Team	NA
South Africa	D	2015-10-03	Psittacula krameri	Exotic	1	Morus nigra	Moraceae	Exotic	Ripe	Fleshy	NA	3	2	Own observations	Our Team	NA
Spain	I	2013-04-29	Psittacula krameri	Exotic	4	Morus nigra	Moraceae	Exotic	Ripe	Fleshy	NA	3	2	Own observations	Our Team	NA
Spain	I	2013-04-29	Psittacula krameri	Exotic	4	Morus nigra	Moraceae	Exotic	Ripe	Fleshy	NA	3	2	Own observations	Our Team	NA
Spain	I	2013-04-29	Psittacula krameri	Exotic	4	Morus nigra	Moraceae	Exotic	Ripe	Fleshy	NA	3	2	Own observations	Our Team	NA
Spain	I	2013-04-29	Psittacula krameri	Exotic	4	Morus nigra	Moraceae	Exotic	Ripe	Fleshy	NA	3	2	Own observations	Our Team	NA
South Africa	D	2015-10-09	Psittacula krameri	Exotic	1	Morus nigra	Moraceae	Exotic	Ripe	Fleshy	NA	3	2	Own observations	Our Team	NA
Spain	I	2017-06-10	Psittacula krameri	Exotic	9	Ficus carica	Moraceae	Exotic	Ripe	Fleshy	NA	3	1	Own observations	Our Team	NA
Spain	I	2017-06-10	Psittacula krameri	Exotic	9	Ficus carica	Moraceae	Exotic	Ripe	Fleshy	NA	3	1	Own observations	Our Team	NA
Spain	I	2017-06-10	Psittacula krameri	Exotic	9	Ficus carica	Moraceae	Exotic	Ripe	Fleshy	NA	3	1	Own observations	Our Team	NA
Spain	I	2017-06-10	Psittacula krameri	Exotic	9	Ficus carica	Moraceae	Exotic	Ripe	Fleshy	NA	3	1	Own observations	Our Team	NA
Spain	I	2017-06-10	Psittacula krameri	Exotic	9	Ficus carica	Moraceae	Exotic	Ripe	Fleshy	NA	3	1	Own observations	Our Team	NA
Spain	I	2017-06-10	Psittacula krameri	Exotic	9	Ficus carica	Moraceae	Exotic	Ripe	Fleshy	NA	3	1	Own observations	Our Team	NA
Spain	I	2017-06-10	Psittacula krameri	Exotic	9	Ficus carica	Moraceae	Exotic	Ripe	Fleshy	NA	3	1	Own observations	Our Team	NA
Spain	I	2017-06-10	Psittacula krameri	Exotic	9	Ficus carica	Moraceae	Exotic	Ripe	Fleshy	NA	3	1	Own observations	Our Team	NA
Spain	I	2017-06-10	Psittacula krameri	Exotic	9	Ficus carica	Moraceae	Exotic	Ripe	Fleshy	NA	3	1	Own observations	Our Team	NA
Spain	I	2018-04-23	Psittacula krameri	Exotic	3	Morus nigra	Moraceae	Exotic	Ripe	Fleshy	NA	3	2	Own observations	Our Team	NA
Spain	I	2018-04-23	Psittacula krameri	Exotic	3	Morus nigra	Moraceae	Exotic	Ripe	Fleshy	NA	3	2	Own observations	Our Team	NA
Spain	I	2018-04-23	Psittacula krameri	Exotic	3	Morus nigra	Moraceae	Exotic	Ripe	Fleshy	NA	3	2	Own observations	Our Team	NA
Spain	I	2019-07-12	Psittacula krameri	Exotic	5	Ficus carica	Moraceae	Exotic	Ripe	Fleshy	NA	3	1	Own observations	Our Team	NA
Spain	I	2019-07-12	Psittacula krameri	Exotic	5	Ficus carica	Moraceae	Exotic	Ripe	Fleshy	NA	3	1	Own observations	Our Team	NA
Spain	I	2019-07-12	Psittacula krameri	Exotic	5	Ficus carica	Moraceae	Exotic	Ripe	Fleshy	NA	3	1	Own observations	Our Team	NA
Spain	I	2019-07-12	Psittacula krameri	Exotic	5	Ficus carica	Moraceae	Exotic	Ripe	Fleshy	NA	3	1	Own observations	Our Team	NA
Spain	I	2019-07-12	Psittacula krameri	Exotic	5	Ficus carica	Moraceae	Exotic	Ripe	Fleshy	NA	3	1	Own observations	Our Team	NA
Spain	I	2019-07-12	Psittacula krameri	Exotic	12	Ficus carica	Moraceae	Exotic	Ripe	Fleshy	NA	3	1	Own observations	Our Team	NA
Spain	I	2019-07-12	Psittacula krameri	Exotic	12	Ficus carica	Moraceae	Exotic	Ripe	Fleshy	NA	3	1	Own observations	Our Team	NA
Spain	I	2019-07-12	Psittacula krameri	Exotic	12	Ficus carica	Moraceae	Exotic	Ripe	Fleshy	NA	3	1	Own observations	Our Team	NA
Spain	I	2019-07-12	Psittacula krameri	Exotic	12	Ficus carica	Moraceae	Exotic	Ripe	Fleshy	NA	3	1	Own observations	Our Team	NA
Spain	I	2019-07-12	Psittacula krameri	Exotic	12	Ficus carica	Moraceae	Exotic	Ripe	Fleshy	NA	3	1	Own observations	Our Team	NA
Spain	I	2019-07-12	Psittacula krameri	Exotic	12	Ficus carica	Moraceae	Exotic	Ripe	Fleshy	NA	3	1	Own observations	Our Team	NA
Spain	I	2019-07-12	Psittacula krameri	Exotic	12	Ficus carica	Moraceae	Exotic	Ripe	Fleshy	NA	3	1	Own observations	Our Team	NA
Spain	I	2019-07-12	Psittacula krameri	Exotic	12	Ficus carica	Moraceae	Exotic	Ripe	Fleshy	NA	3	1	Own observations	Our Team	NA
Spain	I	2019-07-12	Psittacula krameri	Exotic	12	Ficus carica	Moraceae	Exotic	Ripe	Fleshy	NA	3	1	Own observations	Our Team	NA
Spain	I	2019-07-12	Psittacula krameri	Exotic	12	Ficus carica	Moraceae	Exotic	Ripe	Fleshy	NA	3	1	Own observations	Our Team	NA
Spain	I	2019-07-12	Psittacula krameri	Exotic	12	Ficus carica	Moraceae	Exotic	Ripe	Fleshy	NA	3	1	Own observations	Our Team	NA
Spain	I	2019-07-12	Psittacula krameri	Exotic	12	Ficus carica	Moraceae	Exotic	Ripe	Fleshy	NA	3	1	Own observations	Our Team	NA
Spain	I	2019-07-12	Psittacula krameri	Exotic	8	Ficus carica	Moraceae	Exotic	Ripe	Fleshy	NA	3	1	Own observations	Our Team	NA
Spain	I	2019-07-12	Psittacula krameri	Exotic	8	Ficus carica	Moraceae	Exotic	Ripe	Fleshy	NA	3	1	Own observations	Our Team	NA
Spain	I	2019-07-12	Psittacula krameri	Exotic	8	Ficus carica	Moraceae	Exotic	Ripe	Fleshy	NA	3	1	Own observations	Our Team	NA
Spain	I	2019-07-12	Psittacula krameri	Exotic	8	Ficus carica	Moraceae	Exotic	Ripe	Fleshy	NA	3	1	Own observations	Our Team	NA
Spain	I	2019-07-12	Psittacula krameri	Exotic	8	Ficus carica	Moraceae	Exotic	Ripe	Fleshy	NA	3	1	Own observations	Our Team	NA
Spain	I	2019-07-12	Psittacula krameri	Exotic	8	Ficus carica	Moraceae	Exotic	Ripe	Fleshy	NA	3	1	Own observations	Our Team	NA
Spain	I	2019-07-12	Psittacula krameri	Exotic	8	Ficus carica	Moraceae	Exotic	Ripe	Fleshy	NA	3	1	Own observations	Our Team	NA
Spain	I	2019-07-12	Psittacula krameri	Exotic	8	Ficus carica	Moraceae	Exotic	Ripe	Fleshy	NA	3	1	Own observations	Our Team	NA
Spain	I	2019-07-10	Psittacula krameri	Exotic	8	Ficus carica	Moraceae	Exotic	Ripe	Fleshy	NA	3	1	Own observations	Our Team	NA
Spain	I	2019-07-10	Psittacula krameri	Exotic	8	Ficus carica	Moraceae	Exotic	Ripe	Fleshy	NA	3	1	Own observations	Our Team	NA
Spain	I	2019-07-10	Psittacula krameri	Exotic	8	Ficus carica	Moraceae	Exotic	Ripe	Fleshy	NA	3	1	Own observations	Our Team	NA
Spain	I	2019-07-10	Psittacula krameri	Exotic	8	Ficus carica	Moraceae	Exotic	Ripe	Fleshy	NA	3	1	Own observations	Our Team	NA
Spain	I	2019-07-10	Psittacula krameri	Exotic	8	Ficus carica	Moraceae	Exotic	Ripe	Fleshy	NA	3	1	Own observations	Our Team	NA
Spain	I	2019-07-10	Psittacula krameri	Exotic	8	Ficus carica	Moraceae	Exotic	Ripe	Fleshy	NA	3	1	Own observations	Our Team	NA
Spain	I	2019-07-10	Psittacula krameri	Exotic	8	Ficus carica	Moraceae	Exotic	Ripe	Fleshy	NA	3	1	Own observations	Our Team	NA
Spain	I	2019-07-10	Psittacula krameri	Exotic	8	Ficus carica	Moraceae	Exotic	Ripe	Fleshy	NA	3	1	Own observations	Our Team	NA
Spain	I	2019-07-10	Psittacula krameri	Exotic	9	Ficus carica	Moraceae	Exotic	Ripe	Fleshy	NA	3	1	Own observations	Our Team	NA
Spain	I	2019-07-10	Psittacula krameri	Exotic	9	Ficus carica	Moraceae	Exotic	Ripe	Fleshy	NA	3	1	Own observations	Our Team	NA
Spain	I	2019-07-10	Psittacula krameri	Exotic	9	Ficus carica	Moraceae	Exotic	Ripe	Fleshy	NA	3	1	Own observations	Our Team	NA
Spain	I	2019-07-10	Psittacula krameri	Exotic	9	Ficus carica	Moraceae	Exotic	Ripe	Fleshy	NA	3	1	Own observations	Our Team	NA
Spain	I	2019-07-10	Psittacula krameri	Exotic	9	Ficus carica	Moraceae	Exotic	Ripe	Fleshy	NA	3	1	Own observations	Our Team	NA
Spain	I	2019-07-10	Psittacula krameri	Exotic	9	Ficus carica	Moraceae	Exotic	Ripe	Fleshy	NA	3	1	Own observations	Our Team	NA
Spain	I	2019-07-10	Psittacula krameri	Exotic	9	Ficus carica	Moraceae	Exotic	Ripe	Fleshy	NA	3	1	Own observations	Our Team	NA
Spain	I	2019-07-10	Psittacula krameri	Exotic	9	Ficus carica	Moraceae	Exotic	Ripe	Fleshy	NA	3	1	Own observations	Our Team	NA
Spain	I	2019-07-10	Psittacula krameri	Exotic	9	Ficus carica	Moraceae	Exotic	Ripe	Fleshy	NA	3	1	Own observations	Our Team	NA
Spain	I	2019-07-10	Psittacula krameri	Exotic	9	Ficus carica	Moraceae	Exotic	Ripe	Fleshy	NA	3	1	Own observations	Our Team	NA
Spain	I	2019-07-10	Psittacula krameri	Exotic	9	Ficus carica	Moraceae	Exotic	Ripe	Fleshy	NA	3	1	Own observations	Our Team	NA
Spain	I	2019-07-10	Psittacula krameri	Exotic	9	Ficus carica	Moraceae	Exotic	Ripe	Fleshy	NA	3	1	Own observations	Our Team	NA
Spain	I	2019-07-10	Psittacula krameri	Exotic	9	Ficus carica	Moraceae	Exotic	Ripe	Fleshy	NA	3	1	Own observations	Our Team	NA
Spain	I	2019-07-10	Psittacula krameri	Exotic	9	Ficus carica	Moraceae	Exotic	Ripe	Fleshy	NA	3	1	Own observations	Our Team	NA
Spain	I	2019-07-10	Psittacula krameri	Exotic	9	Ficus carica	Moraceae	Exotic	Ripe	Fleshy	NA	3	1	Own observations	Our Team	NA
Spain	I	2019-07-10	Psittacula krameri	Exotic	9	Ficus carica	Moraceae	Exotic	Ripe	Fleshy	NA	3	1	Own observations	Our Team	NA
Spain	I	2019-07-10	Psittacula krameri	Exotic	9	Ficus carica	Moraceae	Exotic	Ripe	Fleshy	NA	3	1	Own observations	Our Team	NA
Spain	I	2019-07-10	Psittacula krameri	Exotic	9	Ficus carica	Moraceae	Exotic	Ripe	Fleshy	NA	3	1	Own observations	Our Team	NA
Spain	I	2015-05-30	Psittacula krameri	Exotic	5	Morus nigra	Moraceae	Exotic	Ripe	Fleshy	NA	3	2	Own observations	Our Team	NA
Spain	I	2015-05-30	Psittacula krameri	Exotic	5	Morus nigra	Moraceae	Exotic	Ripe	Fleshy	NA	3	2	Own observations	Our Team	NA
Spain	I	2015-05-30	Psittacula krameri	Exotic	5	Morus nigra	Moraceae	Exotic	Ripe	Fleshy	NA	3	2	Own observations	Our Team	NA
Spain	I	2015-05-30	Psittacula krameri	Exotic	5	Morus nigra	Moraceae	Exotic	Ripe	Fleshy	NA	3	2	Own observations	Our Team	NA
Spain	I	2015-05-30	Psittacula krameri	Exotic	5	Morus nigra	Moraceae	Exotic	Ripe	Fleshy	NA	3	2	Own observations	Our Team	NA
Spain	I	2015-06-23	Psittacula krameri	Exotic	9	Morus nigra	Moraceae	Exotic	Ripe	Fleshy	NA	3	2	Own observations	Our Team	NA
Spain	I	2015-06-23	Psittacula krameri	Exotic	9	Morus nigra	Moraceae	Exotic	Ripe	Fleshy	NA	3	2	Own observations	Our Team	NA
Spain	I	2015-06-23	Psittacula krameri	Exotic	9	Morus nigra	Moraceae	Exotic	Ripe	Fleshy	NA	3	2	Own observations	Our Team	NA
Spain	I	2015-06-23	Psittacula krameri	Exotic	9	Morus nigra	Moraceae	Exotic	Ripe	Fleshy	NA	3	2	Own observations	Our Team	NA
Spain	I	2015-06-23	Psittacula krameri	Exotic	9	Morus nigra	Moraceae	Exotic	Ripe	Fleshy	NA	3	2	Own observations	Our Team	NA
Spain	I	2015-06-23	Psittacula krameri	Exotic	9	Morus nigra	Moraceae	Exotic	Ripe	Fleshy	NA	3	2	Own observations	Our Team	NA
Spain	I	2015-06-23	Psittacula krameri	Exotic	9	Morus nigra	Moraceae	Exotic	Ripe	Fleshy	NA	3	2	Own observations	Our Team	NA
Spain	I	2015-06-23	Psittacula krameri	Exotic	9	Morus nigra	Moraceae	Exotic	Ripe	Fleshy	NA	3	2	Own observations	Our Team	NA
Spain	I	2015-06-23	Psittacula krameri	Exotic	9	Morus nigra	Moraceae	Exotic	Ripe	Fleshy	NA	3	2	Own observations	Our Team	NA
Spain	I	2015-07-06	Psittacula krameri	Exotic	4	Ficus carica	Moraceae	Exotic	Ripe	Fleshy	NA	3	1	Own observations	Our Team	NA
Spain	I	2015-07-06	Psittacula krameri	Exotic	4	Ficus carica	Moraceae	Exotic	Ripe	Fleshy	NA	3	1	Own observations	Our Team	NA
Spain	I	2015-07-06	Psittacula krameri	Exotic	4	Ficus carica	Moraceae	Exotic	Ripe	Fleshy	NA	3	1	Own observations	Our Team	NA
Spain	I	2015-07-06	Psittacula krameri	Exotic	4	Ficus carica	Moraceae	Exotic	Ripe	Fleshy	NA	3	1	Own observations	Our Team	NA
Spain	I	2015-06-06	Psittacula krameri	Exotic	10	Morus nigra	Moraceae	Exotic	Ripe	Fleshy	NA	3	2	Own observations	Our Team	NA
Spain	I	2015-06-06	Psittacula krameri	Exotic	10	Morus nigra	Moraceae	Exotic	Ripe	Fleshy	NA	3	2	Own observations	Our Team	NA
Spain	I	2015-06-06	Psittacula krameri	Exotic	10	Morus nigra	Moraceae	Exotic	Ripe	Fleshy	NA	3	2	Own observations	Our Team	NA
Spain	I	2015-06-06	Psittacula krameri	Exotic	10	Morus nigra	Moraceae	Exotic	Ripe	Fleshy	NA	3	2	Own observations	Our Team	NA
Spain	I	2015-06-06	Psittacula krameri	Exotic	10	Morus nigra	Moraceae	Exotic	Ripe	Fleshy	NA	3	2	Own observations	Our Team	NA
Spain	I	2015-06-06	Psittacula krameri	Exotic	10	Morus nigra	Moraceae	Exotic	Ripe	Fleshy	NA	3	2	Own observations	Our Team	NA
Spain	I	2015-06-06	Psittacula krameri	Exotic	10	Morus nigra	Moraceae	Exotic	Ripe	Fleshy	NA	3	2	Own observations	Our Team	NA
Spain	I	2015-06-06	Psittacula krameri	Exotic	10	Morus nigra	Moraceae	Exotic	Ripe	Fleshy	NA	3	2	Own observations	Our Team	NA
Spain	I	2015-06-06	Psittacula krameri	Exotic	10	Morus nigra	Moraceae	Exotic	Ripe	Fleshy	NA	3	2	Own observations	Our Team	NA
Spain	I	2015-06-06	Psittacula krameri	Exotic	10	Morus nigra	Moraceae	Exotic	Ripe	Fleshy	NA	3	2	Own observations	Our Team	NA
Spain	I	2014-07-05	Psittacula krameri	Exotic	2	Ficus carica	Moraceae	Exotic	Ripe	Fleshy	NA	3	1	Own observations	Our Team	NA
Spain	I	2014-07-05	Psittacula krameri	Exotic	2	Ficus carica	Moraceae	Exotic	Ripe	Fleshy	NA	3	1	Own observations	Our Team	NA
Spain	I	2014-07-05	Psittacula krameri	Exotic	2	Ficus carica	Moraceae	Exotic	Ripe	Fleshy	NA	3	1	Own observations	Our Team	NA
Spain	I	2014-07-22	Psittacula krameri	Exotic	4	Ficus carica	Moraceae	Exotic	Ripe	Fleshy	NA	3	1	Own observations	Our Team	NA
Spain	I	2014-07-22	Psittacula krameri	Exotic	4	Ficus carica	Moraceae	Exotic	Ripe	Fleshy	NA	3	1	Own observations	Our Team	NA
Spain	I	2014-07-22	Psittacula krameri	Exotic	4	Ficus carica	Moraceae	Exotic	Ripe	Fleshy	NA	3	1	Own observations	Our Team	NA
Spain	I	2014-07-22	Psittacula krameri	Exotic	4	Ficus carica	Moraceae	Exotic	Ripe	Fleshy	NA	3	1	Own observations	Our Team	NA
Spain	I	2015-06-15	Psittacula krameri	Exotic	7	Morus nigra	Moraceae	Exotic	Ripe	Fleshy	NA	3	2	Own observations	Our Team	NA
Spain	I	2015-06-15	Psittacula krameri	Exotic	7	Morus nigra	Moraceae	Exotic	Ripe	Fleshy	NA	3	2	Own observations	Our Team	NA
Spain	I	2015-06-15	Psittacula krameri	Exotic	7	Morus nigra	Moraceae	Exotic	Ripe	Fleshy	NA	3	2	Own observations	Our Team	NA
Spain	I	2015-06-15	Psittacula krameri	Exotic	7	Morus nigra	Moraceae	Exotic	Ripe	Fleshy	NA	3	2	Own observations	Our Team	NA
Spain	I	2015-06-15	Psittacula krameri	Exotic	7	Morus nigra	Moraceae	Exotic	Ripe	Fleshy	NA	3	2	Own observations	Our Team	NA
Spain	I	2015-06-15	Psittacula krameri	Exotic	7	Morus nigra	Moraceae	Exotic	Ripe	Fleshy	NA	3	2	Own observations	Our Team	NA
Spain	I	2015-06-15	Psittacula krameri	Exotic	7	Morus nigra	Moraceae	Exotic	Ripe	Fleshy	NA	3	2	Own observations	Our Team	NA
Spain	I	2015-06-10	Psittacula krameri	Exotic	7	Morus nigra	Moraceae	Exotic	Ripe	Fleshy	NA	3	2	Own observations	Our Team	NA
Spain	I	2015-06-10	Psittacula krameri	Exotic	7	Morus nigra	Moraceae	Exotic	Ripe	Fleshy	NA	3	2	Own observations	Our Team	NA
Spain	I	2015-06-10	Psittacula krameri	Exotic	7	Morus nigra	Moraceae	Exotic	Ripe	Fleshy	NA	3	2	Own observations	Our Team	NA
Spain	I	2015-06-10	Psittacula krameri	Exotic	7	Morus nigra	Moraceae	Exotic	Ripe	Fleshy	NA	3	2	Own observations	Our Team	NA
Spain	I	2015-06-10	Psittacula krameri	Exotic	7	Morus nigra	Moraceae	Exotic	Ripe	Fleshy	NA	3	2	Own observations	Our Team	NA
Spain	I	2015-06-10	Psittacula krameri	Exotic	7	Morus nigra	Moraceae	Exotic	Ripe	Fleshy	NA	3	2	Own observations	Our Team	NA
Spain	I	2015-06-10	Psittacula krameri	Exotic	7	Morus nigra	Moraceae	Exotic	Ripe	Fleshy	NA	3	2	Own observations	Our Team	NA
Spain	I	2014-07-09	Psittacula krameri	Exotic	1	Ficus carica	Moraceae	Exotic	Ripe	Fleshy	NA	3	1	Own observations	Our Team	NA
Spain	I	2015-05-17	Psittacula krameri	Exotic	1	Morus nigra	Moraceae	Exotic	Ripe	Fleshy	NA	3	2	Own observations	Our Team	NA
Spain	I	2014-05-23	Psittacula krameri	Exotic	9	Morus nigra	Moraceae	Exotic	Ripe	Fleshy	NA	3	2	Own observations	Our Team	NA
Spain	I	2014-05-23	Psittacula krameri	Exotic	9	Morus nigra	Moraceae	Exotic	Ripe	Fleshy	NA	3	2	Own observations	Our Team	NA
Spain	I	2014-05-23	Psittacula krameri	Exotic	9	Morus nigra	Moraceae	Exotic	Ripe	Fleshy	NA	3	2	Own observations	Our Team	NA
Spain	I	2014-05-23	Psittacula krameri	Exotic	9	Morus nigra	Moraceae	Exotic	Ripe	Fleshy	NA	3	2	Own observations	Our Team	NA
Spain	I	2014-05-23	Psittacula krameri	Exotic	9	Morus nigra	Moraceae	Exotic	Ripe	Fleshy	NA	3	2	Own observations	Our Team	NA
Spain	I	2014-05-23	Psittacula krameri	Exotic	9	Morus nigra	Moraceae	Exotic	Ripe	Fleshy	NA	3	2	Own observations	Our Team	NA
Spain	I	2014-05-23	Psittacula krameri	Exotic	9	Morus nigra	Moraceae	Exotic	Ripe	Fleshy	NA	3	2	Own observations	Our Team	NA
Spain	I	2014-05-23	Psittacula krameri	Exotic	9	Morus nigra	Moraceae	Exotic	Ripe	Fleshy	NA	3	2	Own observations	Our Team	NA
Spain	I	2014-05-23	Psittacula krameri	Exotic	9	Morus nigra	Moraceae	Exotic	Ripe	Fleshy	NA	3	2	Own observations	Our Team	NA
Spain	I	2014-06-30	Psittacula krameri	Exotic	4	Ficus carica	Moraceae	Exotic	Ripe	Fleshy	NA	3	1	Own observations	Our Team	NA
Spain	I	2014-06-30	Psittacula krameri	Exotic	4	Ficus carica	Moraceae	Exotic	Ripe	Fleshy	NA	3	1	Own observations	Our Team	NA
Spain	I	2014-06-30	Psittacula krameri	Exotic	4	Ficus carica	Moraceae	Exotic	Ripe	Fleshy	NA	3	1	Own observations	Our Team	NA
Spain	I	2014-06-30	Psittacula krameri	Exotic	4	Ficus carica	Moraceae	Exotic	Ripe	Fleshy	NA	3	1	Own observations	Our Team	NA
Spain	I	2015-05-27	Psittacula krameri	Exotic	2	Morus nigra	Moraceae	Exotic	Ripe	Fleshy	NA	3	2	Own observations	Our Team	NA
Spain	I	2015-05-27	Psittacula krameri	Exotic	2	Morus nigra	Moraceae	Exotic	Ripe	Fleshy	NA	3	2	Own observations	Our Team	NA
Spain	I	2015-05-27	Psittacula krameri	Exotic	1	Morus nigra	Moraceae	Exotic	Ripe	Fleshy	NA	3	2	Own observations	Our Team	NA
Spain	I	2015-05-21	Psittacula krameri	Exotic	1	Morus nigra	Moraceae	Exotic	Ripe	Fleshy	NA	3	2	Own observations	Our Team	NA
Spain	I	2014-06-04	Psittacula krameri	Exotic	3	Morus nigra	Moraceae	Exotic	Ripe	Fleshy	NA	3	2	Own observations	Our Team	NA
Spain	I	2014-06-04	Psittacula krameri	Exotic	3	Morus nigra	Moraceae	Exotic	Ripe	Fleshy	NA	3	2	Own observations	Our Team	NA
Spain	I	2014-06-04	Psittacula krameri	Exotic	3	Morus nigra	Moraceae	Exotic	Ripe	Fleshy	NA	3	2	Own observations	Our Team	NA
Spain	I	2015-05-26	Psittacula krameri	Exotic	9	Morus nigra	Moraceae	Exotic	Ripe	Fleshy	NA	3	2	Own observations	Our Team	NA
Spain	I	2015-05-26	Psittacula krameri	Exotic	9	Morus nigra	Moraceae	Exotic	Ripe	Fleshy	NA	3	2	Own observations	Our Team	NA
Spain	I	2015-05-26	Psittacula krameri	Exotic	9	Morus nigra	Moraceae	Exotic	Ripe	Fleshy	NA	3	2	Own observations	Our Team	NA
Spain	I	2015-05-26	Psittacula krameri	Exotic	9	Morus nigra	Moraceae	Exotic	Ripe	Fleshy	NA	3	2	Own observations	Our Team	NA
Spain	I	2015-05-26	Psittacula krameri	Exotic	9	Morus nigra	Moraceae	Exotic	Ripe	Fleshy	NA	3	2	Own observations	Our Team	NA
Spain	I	2015-05-26	Psittacula krameri	Exotic	9	Morus nigra	Moraceae	Exotic	Ripe	Fleshy	NA	3	2	Own observations	Our Team	NA
Spain	I	2015-05-26	Psittacula krameri	Exotic	9	Morus nigra	Moraceae	Exotic	Ripe	Fleshy	NA	3	2	Own observations	Our Team	NA
Spain	I	2015-05-26	Psittacula krameri	Exotic	9	Morus nigra	Moraceae	Exotic	Ripe	Fleshy	NA	3	2	Own observations	Our Team	NA
Spain	I	2015-05-26	Psittacula krameri	Exotic	9	Morus nigra	Moraceae	Exotic	Ripe	Fleshy	NA	3	2	Own observations	Our Team	NA
Spain	I	2015-05-19	Psittacula krameri	Exotic	6	Morus nigra	Moraceae	Exotic	Ripe	Fleshy	NA	3	2	Own observations	Our Team	NA
Spain	I	2015-05-19	Psittacula krameri	Exotic	6	Morus nigra	Moraceae	Exotic	Ripe	Fleshy	NA	3	2	Own observations	Our Team	NA
Spain	I	2015-05-19	Psittacula krameri	Exotic	6	Morus nigra	Moraceae	Exotic	Ripe	Fleshy	NA	3	2	Own observations	Our Team	NA
Spain	I	2015-05-19	Psittacula krameri	Exotic	6	Morus nigra	Moraceae	Exotic	Ripe	Fleshy	NA	3	2	Own observations	Our Team	NA
Spain	I	2015-05-19	Psittacula krameri	Exotic	6	Morus nigra	Moraceae	Exotic	Ripe	Fleshy	NA	3	2	Own observations	Our Team	NA
Spain	I	2015-05-19	Psittacula krameri	Exotic	6	Morus nigra	Moraceae	Exotic	Ripe	Fleshy	NA	3	2	Own observations	Our Team	NA
Spain	I	2014-07-10	Psittacula krameri	Exotic	7	Ficus carica	Moraceae	Exotic	Ripe	Fleshy	NA	3	1	Own observations	Our Team	NA
Spain	I	2014-07-10	Psittacula krameri	Exotic	7	Ficus carica	Moraceae	Exotic	Ripe	Fleshy	NA	3	1	Own observations	Our Team	NA
Spain	I	2014-07-10	Psittacula krameri	Exotic	7	Ficus carica	Moraceae	Exotic	Ripe	Fleshy	NA	3	1	Own observations	Our Team	NA
Spain	I	2014-07-10	Psittacula krameri	Exotic	7	Ficus carica	Moraceae	Exotic	Ripe	Fleshy	NA	3	1	Own observations	Our Team	NA
Spain	I	2014-07-10	Psittacula krameri	Exotic	7	Ficus carica	Moraceae	Exotic	Ripe	Fleshy	NA	3	1	Own observations	Our Team	NA
Spain	I	2014-07-10	Psittacula krameri	Exotic	7	Ficus carica	Moraceae	Exotic	Ripe	Fleshy	NA	3	1	Own observations	Our Team	NA
Spain	I	2014-07-10	Psittacula krameri	Exotic	7	Ficus carica	Moraceae	Exotic	Ripe	Fleshy	NA	3	1	Own observations	Our Team	NA
Spain	I	2015-08-14	Psittacula krameri	Exotic	1	Ficus carica	Moraceae	Exotic	Ripe	Fleshy	NA	3	1	Own observations	Our Team	NA
Spain	I	2016-08-08	Psittacula krameri	Exotic	7	Ficus carica	Moraceae	Exotic	Ripe	Fleshy	NA	3	1	Own observations	Our Team	NA
Spain	I	2016-08-08	Psittacula krameri	Exotic	7	Ficus carica	Moraceae	Exotic	Ripe	Fleshy	NA	3	1	Own observations	Our Team	NA
Spain	I	2016-08-08	Psittacula krameri	Exotic	7	Ficus carica	Moraceae	Exotic	Ripe	Fleshy	NA	3	1	Own observations	Our Team	NA
Spain	I	2016-08-08	Psittacula krameri	Exotic	7	Ficus carica	Moraceae	Exotic	Ripe	Fleshy	NA	3	1	Own observations	Our Team	NA
Spain	I	2016-08-08	Psittacula krameri	Exotic	7	Ficus carica	Moraceae	Exotic	Ripe	Fleshy	NA	3	1	Own observations	Our Team	NA
Spain	I	2016-08-08	Psittacula krameri	Exotic	7	Ficus carica	Moraceae	Exotic	Ripe	Fleshy	NA	3	1	Own observations	Our Team	NA
Spain	I	2016-08-08	Psittacula krameri	Exotic	7	Ficus carica	Moraceae	Exotic	Ripe	Fleshy	NA	3	1	Own observations	Our Team	NA
Spain	I	2015-08-05	Psittacula krameri	Exotic	10	Ficus carica	Moraceae	Exotic	Ripe	Fleshy	NA	3	1	Own observations	Our Team	NA
Spain	I	2015-08-05	Psittacula krameri	Exotic	10	Ficus carica	Moraceae	Exotic	Ripe	Fleshy	NA	3	1	Own observations	Our Team	NA
Spain	I	2015-08-05	Psittacula krameri	Exotic	10	Ficus carica	Moraceae	Exotic	Ripe	Fleshy	NA	3	1	Own observations	Our Team	NA
Spain	I	2015-08-05	Psittacula krameri	Exotic	10	Ficus carica	Moraceae	Exotic	Ripe	Fleshy	NA	3	1	Own observations	Our Team	NA
Spain	I	2015-08-05	Psittacula krameri	Exotic	10	Ficus carica	Moraceae	Exotic	Ripe	Fleshy	NA	3	1	Own observations	Our Team	NA
Spain	I	2015-08-05	Psittacula krameri	Exotic	10	Ficus carica	Moraceae	Exotic	Ripe	Fleshy	NA	3	1	Own observations	Our Team	NA
Spain	I	2015-08-05	Psittacula krameri	Exotic	10	Ficus carica	Moraceae	Exotic	Ripe	Fleshy	NA	3	1	Own observations	Our Team	NA
Spain	I	2015-08-05	Psittacula krameri	Exotic	10	Ficus carica	Moraceae	Exotic	Ripe	Fleshy	NA	3	1	Own observations	Our Team	NA
Spain	I	2015-08-05	Psittacula krameri	Exotic	10	Ficus carica	Moraceae	Exotic	Ripe	Fleshy	NA	3	1	Own observations	Our Team	NA
Spain	I	2015-08-05	Psittacula krameri	Exotic	10	Ficus carica	Moraceae	Exotic	Ripe	Fleshy	NA	3	1	Own observations	Our Team	NA
Spain	I	2015-08-12	Psittacula krameri	Exotic	4	Ficus carica	Moraceae	Exotic	Ripe	Fleshy	NA	3	1	Own observations	Our Team	NA
Spain	I	2015-08-12	Psittacula krameri	Exotic	4	Ficus carica	Moraceae	Exotic	Ripe	Fleshy	NA	3	1	Own observations	Our Team	NA
Spain	I	2015-08-12	Psittacula krameri	Exotic	4	Ficus carica	Moraceae	Exotic	Ripe	Fleshy	NA	3	1	Own observations	Our Team	NA
Spain	I	2015-08-12	Psittacula krameri	Exotic	4	Ficus carica	Moraceae	Exotic	Ripe	Fleshy	NA	3	1	Own observations	Our Team	NA
Spain	I	2015-08-03	Psittacula krameri	Exotic	8	Ficus carica	Moraceae	Exotic	Ripe	Fleshy	NA	3	1	Own observations	Our Team	NA
Spain	I	2015-08-03	Psittacula krameri	Exotic	8	Ficus carica	Moraceae	Exotic	Ripe	Fleshy	NA	3	1	Own observations	Our Team	NA
Spain	I	2015-08-03	Psittacula krameri	Exotic	8	Ficus carica	Moraceae	Exotic	Ripe	Fleshy	NA	3	1	Own observations	Our Team	NA
Spain	I	2015-08-03	Psittacula krameri	Exotic	8	Ficus carica	Moraceae	Exotic	Ripe	Fleshy	NA	3	1	Own observations	Our Team	NA
Spain	I	2015-08-03	Psittacula krameri	Exotic	8	Ficus carica	Moraceae	Exotic	Ripe	Fleshy	NA	3	1	Own observations	Our Team	NA
Spain	I	2015-08-03	Psittacula krameri	Exotic	8	Ficus carica	Moraceae	Exotic	Ripe	Fleshy	NA	3	1	Own observations	Our Team	NA
Spain	I	2015-08-03	Psittacula krameri	Exotic	8	Ficus carica	Moraceae	Exotic	Ripe	Fleshy	NA	3	1	Own observations	Our Team	NA
Spain	I	2015-08-03	Psittacula krameri	Exotic	8	Ficus carica	Moraceae	Exotic	Ripe	Fleshy	NA	3	1	Own observations	Our Team	NA
Spain	I	2017-08-01	Psittacula krameri	Exotic	9	Ficus carica	Moraceae	Exotic	Ripe	Fleshy	NA	3	1	Own observations	Our Team	NA
Spain	I	2017-08-01	Psittacula krameri	Exotic	9	Ficus carica	Moraceae	Exotic	Ripe	Fleshy	NA	3	1	Own observations	Our Team	NA
Spain	I	2017-08-01	Psittacula krameri	Exotic	9	Ficus carica	Moraceae	Exotic	Ripe	Fleshy	NA	3	1	Own observations	Our Team	NA
Spain	I	2017-08-01	Psittacula krameri	Exotic	9	Ficus carica	Moraceae	Exotic	Ripe	Fleshy	NA	3	1	Own observations	Our Team	NA
Spain	I	2017-08-01	Psittacula krameri	Exotic	9	Ficus carica	Moraceae	Exotic	Ripe	Fleshy	NA	3	1	Own observations	Our Team	NA
Spain	I	2017-08-01	Psittacula krameri	Exotic	9	Ficus carica	Moraceae	Exotic	Ripe	Fleshy	NA	3	1	Own observations	Our Team	NA
Spain	I	2017-08-01	Psittacula krameri	Exotic	9	Ficus carica	Moraceae	Exotic	Ripe	Fleshy	NA	3	1	Own observations	Our Team	NA
Spain	I	2017-08-01	Psittacula krameri	Exotic	9	Ficus carica	Moraceae	Exotic	Ripe	Fleshy	NA	3	1	Own observations	Our Team	NA
Spain	I	2017-08-01	Psittacula krameri	Exotic	9	Ficus carica	Moraceae	Exotic	Ripe	Fleshy	NA	3	1	Own observations	Our Team	NA
Spain	I	2018-04-14	Psittacula krameri	Exotic	6	Morus nigra	Moraceae	Exotic	Ripe	Fleshy	NA	3	2	Own observations	Our Team	NA
Spain	I	2018-04-14	Psittacula krameri	Exotic	6	Morus nigra	Moraceae	Exotic	Ripe	Fleshy	NA	3	2	Own observations	Our Team	NA
Spain	I	2018-04-14	Psittacula krameri	Exotic	6	Morus nigra	Moraceae	Exotic	Ripe	Fleshy	NA	3	2	Own observations	Our Team	NA
Spain	I	2018-04-14	Psittacula krameri	Exotic	6	Morus nigra	Moraceae	Exotic	Ripe	Fleshy	NA	3	2	Own observations	Our Team	NA
Spain	I	2018-04-14	Psittacula krameri	Exotic	6	Morus nigra	Moraceae	Exotic	Ripe	Fleshy	NA	3	2	Own observations	Our Team	NA
Spain	I	2018-04-14	Psittacula krameri	Exotic	6	Morus nigra	Moraceae	Exotic	Ripe	Fleshy	NA	3	2	Own observations	Our Team	NA
Spain	I	2018-05-20	Psittacula krameri	Exotic	3	Morus nigra	Moraceae	Exotic	Ripe	Fleshy	NA	3	2	Own observations	Our Team	NA
Spain	I	2018-05-20	Psittacula krameri	Exotic	3	Morus nigra	Moraceae	Exotic	Ripe	Fleshy	NA	3	2	Own observations	Our Team	NA
Spain	I	2018-05-20	Psittacula krameri	Exotic	3	Morus nigra	Moraceae	Exotic	Ripe	Fleshy	NA	3	2	Own observations	Our Team	NA
Spain	I	2016-09-30	Psittacula krameri	Exotic	6	Ficus carica	Moraceae	Exotic	Ripe	Fleshy	NA	3	1	Own observations	Our Team	NA
Spain	I	2016-09-30	Psittacula krameri	Exotic	6	Ficus carica	Moraceae	Exotic	Ripe	Fleshy	NA	3	1	Own observations	Our Team	NA
Spain	I	2016-09-30	Psittacula krameri	Exotic	6	Ficus carica	Moraceae	Exotic	Ripe	Fleshy	NA	3	1	Own observations	Our Team	NA
Spain	I	2016-09-30	Psittacula krameri	Exotic	6	Ficus carica	Moraceae	Exotic	Ripe	Fleshy	NA	3	1	Own observations	Our Team	NA
Spain	I	2016-09-30	Psittacula krameri	Exotic	6	Ficus carica	Moraceae	Exotic	Ripe	Fleshy	NA	3	1	Own observations	Our Team	NA
Spain	I	2016-09-30	Psittacula krameri	Exotic	6	Ficus carica	Moraceae	Exotic	Ripe	Fleshy	NA	3	1	Own observations	Our Team	NA
Spain	I	2019-04-30	Psittacula krameri	Exotic	2	Morus nigra	Moraceae	Exotic	Ripe	Fleshy	NA	3	2	Own observations	Our Team	NA
Spain	I	2019-04-30	Psittacula krameri	Exotic	2	Morus nigra	Moraceae	Exotic	Ripe	Fleshy	NA	3	2	Own observations	Our Team	NA
Spain	I	2017-07-25	Psittacula krameri	Exotic	8	Ficus carica	Moraceae	Exotic	Ripe	Fleshy	NA	3	1	Own observations	Our Team	NA
Spain	I	2017-07-25	Psittacula krameri	Exotic	8	Ficus carica	Moraceae	Exotic	Ripe	Fleshy	NA	3	1	Own observations	Our Team	NA
Spain	I	2017-07-25	Psittacula krameri	Exotic	8	Ficus carica	Moraceae	Exotic	Ripe	Fleshy	NA	3	1	Own observations	Our Team	NA
Spain	I	2017-07-25	Psittacula krameri	Exotic	8	Ficus carica	Moraceae	Exotic	Ripe	Fleshy	NA	3	1	Own observations	Our Team	NA
Spain	I	2017-07-25	Psittacula krameri	Exotic	8	Ficus carica	Moraceae	Exotic	Ripe	Fleshy	NA	3	1	Own observations	Our Team	NA
Spain	I	2017-07-25	Psittacula krameri	Exotic	8	Ficus carica	Moraceae	Exotic	Ripe	Fleshy	NA	3	1	Own observations	Our Team	NA
Spain	I	2017-07-25	Psittacula krameri	Exotic	8	Ficus carica	Moraceae	Exotic	Ripe	Fleshy	NA	3	1	Own observations	Our Team	NA
Spain	I	2017-07-25	Psittacula krameri	Exotic	8	Ficus carica	Moraceae	Exotic	Ripe	Fleshy	NA	3	1	Own observations	Our Team	NA
Spain	I	2017-08-03	Psittacula krameri	Exotic	1	Ficus carica	Moraceae	Exotic	Ripe	Fleshy	NA	3	1	Own observations	Our Team	NA
Spain	I	2013-06-16	Psittacula krameri	Exotic	6	Ficus carica	Moraceae	Exotic	Ripe	Fleshy	NA	3	1	Own observations	Our Team	NA
Spain	I	2013-06-16	Psittacula krameri	Exotic	6	Ficus carica	Moraceae	Exotic	Ripe	Fleshy	NA	3	1	Own observations	Our Team	NA
Spain	I	2013-06-16	Psittacula krameri	Exotic	6	Ficus carica	Moraceae	Exotic	Ripe	Fleshy	NA	3	1	Own observations	Our Team	NA
Spain	I	2013-06-16	Psittacula krameri	Exotic	6	Ficus carica	Moraceae	Exotic	Ripe	Fleshy	NA	3	1	Own observations	Our Team	NA
Spain	I	2013-06-16	Psittacula krameri	Exotic	6	Ficus carica	Moraceae	Exotic	Ripe	Fleshy	NA	3	1	Own observations	Our Team	NA
Spain	I	2013-06-16	Psittacula krameri	Exotic	6	Ficus carica	Moraceae	Exotic	Ripe	Fleshy	NA	3	1	Own observations	Our Team	NA
Spain	I	2016-08-03	Psittacula krameri	Exotic	11	Ficus carica	Moraceae	Exotic	Ripe	Fleshy	NA	3	1	Own observations	Our Team	NA
Spain	I	2016-08-03	Psittacula krameri	Exotic	11	Ficus carica	Moraceae	Exotic	Ripe	Fleshy	NA	3	1	Own observations	Our Team	NA
Spain	I	2016-08-03	Psittacula krameri	Exotic	11	Ficus carica	Moraceae	Exotic	Ripe	Fleshy	NA	3	1	Own observations	Our Team	NA
Spain	I	2016-08-03	Psittacula krameri	Exotic	11	Ficus carica	Moraceae	Exotic	Ripe	Fleshy	NA	3	1	Own observations	Our Team	NA
Spain	I	2016-08-03	Psittacula krameri	Exotic	11	Ficus carica	Moraceae	Exotic	Ripe	Fleshy	NA	3	1	Own observations	Our Team	NA
Spain	I	2016-08-03	Psittacula krameri	Exotic	11	Ficus carica	Moraceae	Exotic	Ripe	Fleshy	NA	3	1	Own observations	Our Team	NA
Spain	I	2016-08-03	Psittacula krameri	Exotic	11	Ficus carica	Moraceae	Exotic	Ripe	Fleshy	NA	3	1	Own observations	Our Team	NA
Spain	I	2016-08-03	Psittacula krameri	Exotic	11	Ficus carica	Moraceae	Exotic	Ripe	Fleshy	NA	3	1	Own observations	Our Team	NA
Spain	I	2016-08-03	Psittacula krameri	Exotic	11	Ficus carica	Moraceae	Exotic	Ripe	Fleshy	NA	3	1	Own observations	Our Team	NA
Spain	I	2016-08-03	Psittacula krameri	Exotic	11	Ficus carica	Moraceae	Exotic	Ripe	Fleshy	NA	3	1	Own observations	Our Team	NA
Spain	I	2016-08-03	Psittacula krameri	Exotic	11	Ficus carica	Moraceae	Exotic	Ripe	Fleshy	NA	3	1	Own observations	Our Team	NA
Spain	I	2018-05-20	Psittacula krameri	Exotic	2	Morus nigra	Moraceae	Exotic	Ripe	Fleshy	NA	3	2	Own observations	Our Team	NA
Spain	I	2018-05-20	Psittacula krameri	Exotic	2	Morus nigra	Moraceae	Exotic	Ripe	Fleshy	NA	3	2	Own observations	Our Team	NA
Spain	I	2015-06-30	Psittacula krameri	Exotic	6	Ficus carica	Moraceae	Exotic	Ripe	Fleshy	NA	3	1	Own observations	Our Team	NA
Spain	I	2015-06-30	Psittacula krameri	Exotic	6	Ficus carica	Moraceae	Exotic	Ripe	Fleshy	NA	3	1	Own observations	Our Team	NA
Spain	I	2015-06-30	Psittacula krameri	Exotic	6	Ficus carica	Moraceae	Exotic	Ripe	Fleshy	NA	3	1	Own observations	Our Team	NA
Spain	I	2015-06-30	Psittacula krameri	Exotic	6	Ficus carica	Moraceae	Exotic	Ripe	Fleshy	NA	3	1	Own observations	Our Team	NA
Spain	I	2015-06-30	Psittacula krameri	Exotic	6	Ficus carica	Moraceae	Exotic	Ripe	Fleshy	NA	3	1	Own observations	Our Team	NA
Spain	I	2015-06-30	Psittacula krameri	Exotic	6	Ficus carica	Moraceae	Exotic	Ripe	Fleshy	NA	3	1	Own observations	Our Team	NA
Spain	I	2017-07-27	Psittacula krameri	Exotic	7	Ficus carica	Moraceae	Exotic	Ripe	Fleshy	NA	3	1	Own observations	Our Team	NA
Spain	I	2017-07-27	Psittacula krameri	Exotic	7	Ficus carica	Moraceae	Exotic	Ripe	Fleshy	NA	3	1	Own observations	Our Team	NA
Spain	I	2017-07-27	Psittacula krameri	Exotic	7	Ficus carica	Moraceae	Exotic	Ripe	Fleshy	NA	3	1	Own observations	Our Team	NA
Spain	I	2017-07-27	Psittacula krameri	Exotic	7	Ficus carica	Moraceae	Exotic	Ripe	Fleshy	NA	3	1	Own observations	Our Team	NA
Spain	I	2017-07-27	Psittacula krameri	Exotic	7	Ficus carica	Moraceae	Exotic	Ripe	Fleshy	NA	3	1	Own observations	Our Team	NA
Spain	I	2017-07-27	Psittacula krameri	Exotic	7	Ficus carica	Moraceae	Exotic	Ripe	Fleshy	NA	3	1	Own observations	Our Team	NA
Spain	I	2017-07-27	Psittacula krameri	Exotic	7	Ficus carica	Moraceae	Exotic	Ripe	Fleshy	NA	3	1	Own observations	Our Team	NA
Spain	I	2018-04-19	Psittacula krameri	Exotic	6	Morus nigra	Moraceae	Exotic	Ripe	Fleshy	NA	3	2	Own observations	Our Team	NA
Spain	I	2018-04-19	Psittacula krameri	Exotic	6	Morus nigra	Moraceae	Exotic	Ripe	Fleshy	NA	3	2	Own observations	Our Team	NA
Spain	I	2018-04-19	Psittacula krameri	Exotic	6	Morus nigra	Moraceae	Exotic	Ripe	Fleshy	NA	3	2	Own observations	Our Team	NA
Spain	I	2018-04-19	Psittacula krameri	Exotic	6	Morus nigra	Moraceae	Exotic	Ripe	Fleshy	NA	3	2	Own observations	Our Team	NA
Spain	I	2018-04-19	Psittacula krameri	Exotic	6	Morus nigra	Moraceae	Exotic	Ripe	Fleshy	NA	3	2	Own observations	Our Team	NA
Spain	I	2018-04-19	Psittacula krameri	Exotic	6	Morus nigra	Moraceae	Exotic	Ripe	Fleshy	NA	3	2	Own observations	Our Team	NA
Spain	I	2016-07-29	Psittacula krameri	Exotic	6	Ficus carica	Moraceae	Exotic	Ripe	Fleshy	NA	3	1	Own observations	Our Team	NA
Spain	I	2016-07-29	Psittacula krameri	Exotic	6	Ficus carica	Moraceae	Exotic	Ripe	Fleshy	NA	3	1	Own observations	Our Team	NA
Spain	I	2016-07-29	Psittacula krameri	Exotic	6	Ficus carica	Moraceae	Exotic	Ripe	Fleshy	NA	3	1	Own observations	Our Team	NA
Spain	I	2016-07-29	Psittacula krameri	Exotic	6	Ficus carica	Moraceae	Exotic	Ripe	Fleshy	NA	3	1	Own observations	Our Team	NA
Spain	I	2016-07-29	Psittacula krameri	Exotic	6	Ficus carica	Moraceae	Exotic	Ripe	Fleshy	NA	3	1	Own observations	Our Team	NA
Spain	I	2016-07-29	Psittacula krameri	Exotic	6	Ficus carica	Moraceae	Exotic	Ripe	Fleshy	NA	3	1	Own observations	Our Team	NA
Spain	I	2017-05-23	Psittacula krameri	Exotic	1	Morus nigra	Moraceae	Exotic	Ripe	Fleshy	NA	3	2	Own observations	Our Team	NA
Spain	I	2017-06-13	Psittacula krameri	Exotic	13	Ficus carica	Moraceae	Exotic	Ripe	Fleshy	NA	3	1	Own observations	Our Team	NA
Spain	I	2017-06-13	Psittacula krameri	Exotic	13	Ficus carica	Moraceae	Exotic	Ripe	Fleshy	NA	3	1	Own observations	Our Team	NA
Spain	I	2017-06-13	Psittacula krameri	Exotic	13	Ficus carica	Moraceae	Exotic	Ripe	Fleshy	NA	3	1	Own observations	Our Team	NA
Spain	I	2017-06-13	Psittacula krameri	Exotic	13	Ficus carica	Moraceae	Exotic	Ripe	Fleshy	NA	3	1	Own observations	Our Team	NA
Spain	I	2017-06-13	Psittacula krameri	Exotic	13	Ficus carica	Moraceae	Exotic	Ripe	Fleshy	NA	3	1	Own observations	Our Team	NA
Spain	I	2017-06-13	Psittacula krameri	Exotic	13	Ficus carica	Moraceae	Exotic	Ripe	Fleshy	NA	3	1	Own observations	Our Team	NA
Spain	I	2017-06-13	Psittacula krameri	Exotic	13	Ficus carica	Moraceae	Exotic	Ripe	Fleshy	NA	3	1	Own observations	Our Team	NA
Spain	I	2017-06-13	Psittacula krameri	Exotic	13	Ficus carica	Moraceae	Exotic	Ripe	Fleshy	NA	3	1	Own observations	Our Team	NA
Spain	I	2017-06-13	Psittacula krameri	Exotic	13	Ficus carica	Moraceae	Exotic	Ripe	Fleshy	NA	3	1	Own observations	Our Team	NA
Spain	I	2017-06-13	Psittacula krameri	Exotic	13	Ficus carica	Moraceae	Exotic	Ripe	Fleshy	NA	3	1	Own observations	Our Team	NA
Spain	I	2017-06-13	Psittacula krameri	Exotic	13	Ficus carica	Moraceae	Exotic	Ripe	Fleshy	NA	3	1	Own observations	Our Team	NA
Spain	I	2017-06-13	Psittacula krameri	Exotic	13	Ficus carica	Moraceae	Exotic	Ripe	Fleshy	NA	3	1	Own observations	Our Team	NA
Spain	I	2017-06-13	Psittacula krameri	Exotic	13	Ficus carica	Moraceae	Exotic	Ripe	Fleshy	NA	3	1	Own observations	Our Team	NA
Spain	I	2019-04-30	Psittacula krameri	Exotic	1	Morus nigra	Moraceae	Exotic	Ripe	Fleshy	NA	3	2	Own observations	Our Team	NA
Spain	I	2018-05-26	Psittacula krameri	Exotic	4	Morus nigra	Moraceae	Exotic	Ripe	Fleshy	NA	3	2	Own observations	Our Team	NA
Spain	I	2018-05-26	Psittacula krameri	Exotic	4	Morus nigra	Moraceae	Exotic	Ripe	Fleshy	NA	3	2	Own observations	Our Team	NA
Spain	I	2018-05-26	Psittacula krameri	Exotic	4	Morus nigra	Moraceae	Exotic	Ripe	Fleshy	NA	3	2	Own observations	Our Team	NA
Spain	I	2018-05-26	Psittacula krameri	Exotic	4	Morus nigra	Moraceae	Exotic	Ripe	Fleshy	NA	3	2	Own observations	Our Team	NA
Spain	I	2017-06-05	Psittacula krameri	Exotic	1	Ficus carica	Moraceae	Exotic	Ripe	Fleshy	NA	3	1	Own observations	Our Team	NA
Spain	I	2017-08-03	Psittacula krameri	Exotic	6	Ficus carica	Moraceae	Exotic	Ripe	Fleshy	NA	3	1	Own observations	Our Team	NA
Spain	I	2017-08-03	Psittacula krameri	Exotic	6	Ficus carica	Moraceae	Exotic	Ripe	Fleshy	NA	3	1	Own observations	Our Team	NA
Spain	I	2017-08-03	Psittacula krameri	Exotic	6	Ficus carica	Moraceae	Exotic	Ripe	Fleshy	NA	3	1	Own observations	Our Team	NA
Spain	I	2017-08-03	Psittacula krameri	Exotic	6	Ficus carica	Moraceae	Exotic	Ripe	Fleshy	NA	3	1	Own observations	Our Team	NA
Spain	I	2017-08-03	Psittacula krameri	Exotic	6	Ficus carica	Moraceae	Exotic	Ripe	Fleshy	NA	3	1	Own observations	Our Team	NA
Spain	I	2017-08-03	Psittacula krameri	Exotic	6	Ficus carica	Moraceae	Exotic	Ripe	Fleshy	NA	3	1	Own observations	Our Team	NA
Spain	I	2019-04-30	Psittacula krameri	Exotic	2	Morus nigra	Moraceae	Exotic	Ripe	Fleshy	NA	3	2	Own observations	Our Team	NA
Spain	I	2019-04-30	Psittacula krameri	Exotic	2	Morus nigra	Moraceae	Exotic	Ripe	Fleshy	NA	3	2	Own observations	Our Team	NA
Spain	I	2013-06-01	Psittacula krameri	Exotic	6	Morus nigra	Moraceae	Exotic	Ripe	Fleshy	NA	3	2	Own observations	Our Team	NA
Spain	I	2013-06-01	Psittacula krameri	Exotic	6	Morus nigra	Moraceae	Exotic	Ripe	Fleshy	NA	3	2	Own observations	Our Team	NA
Spain	I	2013-06-01	Psittacula krameri	Exotic	6	Morus nigra	Moraceae	Exotic	Ripe	Fleshy	NA	3	2	Own observations	Our Team	NA
Spain	I	2013-06-01	Psittacula krameri	Exotic	6	Morus nigra	Moraceae	Exotic	Ripe	Fleshy	NA	3	2	Own observations	Our Team	NA
Spain	I	2013-06-01	Psittacula krameri	Exotic	6	Morus nigra	Moraceae	Exotic	Ripe	Fleshy	NA	3	2	Own observations	Our Team	NA
Spain	I	2013-06-01	Psittacula krameri	Exotic	6	Morus nigra	Moraceae	Exotic	Ripe	Fleshy	NA	3	2	Own observations	Our Team	NA
Spain	I	2016-05-20	Psittacula krameri	Exotic	2	Morus nigra	Moraceae	Exotic	Ripe	Fleshy	NA	3	2	Own observations	Our Team	NA
Spain	I	2016-05-20	Psittacula krameri	Exotic	2	Morus nigra	Moraceae	Exotic	Ripe	Fleshy	NA	3	2	Own observations	Our Team	NA
Spain	I	2019-05-05	Psittacula krameri	Exotic	2	Morus nigra	Moraceae	Exotic	Ripe	Fleshy	NA	3	2	Own observations	Our Team	NA
Spain	I	2019-05-05	Psittacula krameri	Exotic	2	Morus nigra	Moraceae	Exotic	Ripe	Fleshy	NA	3	2	Own observations	Our Team	NA
Spain	I	2019-05-05	Psittacula krameri	Exotic	5	Morus nigra	Moraceae	Exotic	Ripe	Fleshy	NA	3	2	Own observations	Our Team	NA
Spain	I	2019-05-05	Psittacula krameri	Exotic	5	Morus nigra	Moraceae	Exotic	Ripe	Fleshy	NA	3	2	Own observations	Our Team	NA
Spain	I	2019-05-05	Psittacula krameri	Exotic	5	Morus nigra	Moraceae	Exotic	Ripe	Fleshy	NA	3	2	Own observations	Our Team	NA
Spain	I	2019-05-05	Psittacula krameri	Exotic	5	Morus nigra	Moraceae	Exotic	Ripe	Fleshy	NA	3	2	Own observations	Our Team	NA
Spain	I	2019-05-05	Psittacula krameri	Exotic	5	Morus nigra	Moraceae	Exotic	Ripe	Fleshy	NA	3	2	Own observations	Our Team	NA
Spain	I	2019-06-04	Psittacula krameri	Exotic	1	Morus nigra	Moraceae	Exotic	Ripe	Fleshy	NA	3	2	Own observations	Our Team	NA
Spain	I	2019-06-04	Psittacula krameri	Exotic	5	Ficus carica	Moraceae	Exotic	Ripe	Fleshy	NA	3	1	Own observations	Our Team	NA
Spain	I	2019-06-04	Psittacula krameri	Exotic	5	Ficus carica	Moraceae	Exotic	Ripe	Fleshy	NA	3	1	Own observations	Our Team	NA
Spain	I	2019-06-04	Psittacula krameri	Exotic	5	Ficus carica	Moraceae	Exotic	Ripe	Fleshy	NA	3	1	Own observations	Our Team	NA
Spain	I	2019-06-04	Psittacula krameri	Exotic	5	Ficus carica	Moraceae	Exotic	Ripe	Fleshy	NA	3	1	Own observations	Our Team	NA
Spain	I	2019-06-04	Psittacula krameri	Exotic	5	Ficus carica	Moraceae	Exotic	Ripe	Fleshy	NA	3	1	Own observations	Our Team	NA
Spain	I	2019-06-04	Psittacula krameri	Exotic	2	Ficus carica	Moraceae	Exotic	Ripe	Fleshy	NA	3	1	Own observations	Our Team	NA
Spain	I	2019-06-04	Psittacula krameri	Exotic	2	Ficus carica	Moraceae	Exotic	Ripe	Fleshy	NA	3	1	Own observations	Our Team	NA
Spain	I	2018-04-18	Psittacula krameri	Exotic	3	Morus nigra	Moraceae	Exotic	Ripe	Fleshy	NA	3	2	Own observations	Our Team	NA
Spain	I	2018-04-18	Psittacula krameri	Exotic	3	Morus nigra	Moraceae	Exotic	Ripe	Fleshy	NA	3	2	Own observations	Our Team	NA
Spain	I	2018-04-18	Psittacula krameri	Exotic	3	Morus nigra	Moraceae	Exotic	Ripe	Fleshy	NA	3	2	Own observations	Our Team	NA
Spain	I	2016-06-06	Psittacula krameri	Exotic	4	Ficus carica	Moraceae	Exotic	Ripe	Fleshy	NA	3	1	Own observations	Our Team	NA
Spain	I	2016-06-06	Psittacula krameri	Exotic	4	Ficus carica	Moraceae	Exotic	Ripe	Fleshy	NA	3	1	Own observations	Our Team	NA
Spain	I	2016-06-06	Psittacula krameri	Exotic	4	Ficus carica	Moraceae	Exotic	Ripe	Fleshy	NA	3	1	Own observations	Our Team	NA
Spain	I	2016-06-06	Psittacula krameri	Exotic	4	Ficus carica	Moraceae	Exotic	Ripe	Fleshy	NA	3	1	Own observations	Our Team	NA
Spain	I	2019-06-03	Psittacula krameri	Exotic	2	Ficus carica	Moraceae	Exotic	Ripe	Fleshy	NA	3	1	Own observations	Our Team	NA
Spain	I	2019-06-03	Psittacula krameri	Exotic	2	Ficus carica	Moraceae	Exotic	Ripe	Fleshy	NA	3	1	Own observations	Our Team	NA
Spain	I	2019-06-03	Psittacula krameri	Exotic	2	Morus nigra	Moraceae	Exotic	Ripe	Fleshy	NA	3	2	Own observations	Our Team	NA
Spain	I	2019-06-03	Psittacula krameri	Exotic	2	Morus nigra	Moraceae	Exotic	Ripe	Fleshy	NA	3	2	Own observations	Our Team	NA
Spain	I	2016-06-17	Psittacula krameri	Exotic	1	Ficus carica	Moraceae	Exotic	Ripe	Fleshy	NA	3	1	Own observations	Our Team	NA
Spain	I	2018-06-01	Psittacula krameri	Exotic	4	Ficus carica	Moraceae	Exotic	Ripe	Fleshy	NA	3	1	Own observations	Our Team	NA
Spain	I	2018-06-01	Psittacula krameri	Exotic	4	Ficus carica	Moraceae	Exotic	Ripe	Fleshy	NA	3	1	Own observations	Our Team	NA
Spain	I	2018-06-01	Psittacula krameri	Exotic	4	Ficus carica	Moraceae	Exotic	Ripe	Fleshy	NA	3	1	Own observations	Our Team	NA
Spain	I	2018-06-01	Psittacula krameri	Exotic	4	Ficus carica	Moraceae	Exotic	Ripe	Fleshy	NA	3	1	Own observations	Our Team	NA
Spain	I	2018-06-09	Psittacula krameri	Exotic	3	Ficus carica	Moraceae	Exotic	Ripe	Fleshy	NA	3	1	Own observations	Our Team	NA
Spain	I	2018-06-09	Psittacula krameri	Exotic	3	Ficus carica	Moraceae	Exotic	Ripe	Fleshy	NA	3	1	Own observations	Our Team	NA
Spain	I	2018-06-09	Psittacula krameri	Exotic	3	Ficus carica	Moraceae	Exotic	Ripe	Fleshy	NA	3	1	Own observations	Our Team	NA
Spain	I	2018-07-03	Psittacula krameri	Exotic	2	Ficus carica	Moraceae	Exotic	Ripe	Fleshy	NA	3	1	Own observations	Our Team	NA
Spain	I	2018-07-03	Psittacula krameri	Exotic	2	Ficus carica	Moraceae	Exotic	Ripe	Fleshy	NA	3	1	Own observations	Our Team	NA
Spain	I	2017-05-24	Psittacula krameri	Exotic	8	Morus nigra	Moraceae	Exotic	Ripe	Fleshy	NA	3	2	Own observations	Our Team	NA
Spain	I	2017-05-24	Psittacula krameri	Exotic	8	Morus nigra	Moraceae	Exotic	Ripe	Fleshy	NA	3	2	Own observations	Our Team	NA
Spain	I	2017-05-24	Psittacula krameri	Exotic	8	Morus nigra	Moraceae	Exotic	Ripe	Fleshy	NA	3	2	Own observations	Our Team	NA
Spain	I	2017-05-24	Psittacula krameri	Exotic	8	Morus nigra	Moraceae	Exotic	Ripe	Fleshy	NA	3	2	Own observations	Our Team	NA
Spain	I	2017-05-24	Psittacula krameri	Exotic	8	Morus nigra	Moraceae	Exotic	Ripe	Fleshy	NA	3	2	Own observations	Our Team	NA
Spain	I	2017-05-24	Psittacula krameri	Exotic	8	Morus nigra	Moraceae	Exotic	Ripe	Fleshy	NA	3	2	Own observations	Our Team	NA
Spain	I	2017-05-24	Psittacula krameri	Exotic	8	Morus nigra	Moraceae	Exotic	Ripe	Fleshy	NA	3	2	Own observations	Our Team	NA
Spain	I	2017-05-24	Psittacula krameri	Exotic	8	Morus nigra	Moraceae	Exotic	Ripe	Fleshy	NA	3	2	Own observations	Our Team	NA
Spain	I	2017-06-02	Psittacula krameri	Exotic	5	Ficus carica	Moraceae	Exotic	Ripe	Fleshy	NA	3	1	Own observations	Our Team	NA
Spain	I	2017-06-02	Psittacula krameri	Exotic	5	Ficus carica	Moraceae	Exotic	Ripe	Fleshy	NA	3	1	Own observations	Our Team	NA
Spain	I	2017-06-02	Psittacula krameri	Exotic	5	Ficus carica	Moraceae	Exotic	Ripe	Fleshy	NA	3	1	Own observations	Our Team	NA
Spain	I	2017-06-02	Psittacula krameri	Exotic	5	Ficus carica	Moraceae	Exotic	Ripe	Fleshy	NA	3	1	Own observations	Our Team	NA
Spain	I	2017-06-02	Psittacula krameri	Exotic	5	Ficus carica	Moraceae	Exotic	Ripe	Fleshy	NA	3	1	Own observations	Our Team	NA
Spain	I	2016-05-26	Psittacula krameri	Exotic	3	Ficus carica	Moraceae	Exotic	Ripe	Fleshy	NA	3	1	Own observations	Our Team	NA
Spain	I	2016-05-26	Psittacula krameri	Exotic	3	Ficus carica	Moraceae	Exotic	Ripe	Fleshy	NA	3	1	Own observations	Our Team	NA
Spain	I	2016-05-26	Psittacula krameri	Exotic	3	Ficus carica	Moraceae	Exotic	Ripe	Fleshy	NA	3	1	Own observations	Our Team	NA
Spain	I	2018-06-16	Psittacula krameri	Exotic	4	Morus nigra	Moraceae	Exotic	Ripe	Fleshy	NA	3	2	Own observations	Our Team	NA
Spain	I	2018-06-16	Psittacula krameri	Exotic	4	Morus nigra	Moraceae	Exotic	Ripe	Fleshy	NA	3	2	Own observations	Our Team	NA
Spain	I	2018-06-16	Psittacula krameri	Exotic	4	Morus nigra	Moraceae	Exotic	Ripe	Fleshy	NA	3	2	Own observations	Our Team	NA
Spain	I	2018-06-16	Psittacula krameri	Exotic	4	Morus nigra	Moraceae	Exotic	Ripe	Fleshy	NA	3	2	Own observations	Our Team	NA
Spain	I	2017-08-04	Psittacula krameri	Exotic	17	Ficus carica	Moraceae	Exotic	Ripe	Fleshy	NA	3	1	Own observations	Our Team	NA
Spain	I	2017-08-04	Psittacula krameri	Exotic	17	Ficus carica	Moraceae	Exotic	Ripe	Fleshy	NA	3	1	Own observations	Our Team	NA
Spain	I	2017-08-04	Psittacula krameri	Exotic	17	Ficus carica	Moraceae	Exotic	Ripe	Fleshy	NA	3	1	Own observations	Our Team	NA
Spain	I	2017-08-04	Psittacula krameri	Exotic	17	Ficus carica	Moraceae	Exotic	Ripe	Fleshy	NA	3	1	Own observations	Our Team	NA
Spain	I	2017-08-04	Psittacula krameri	Exotic	17	Ficus carica	Moraceae	Exotic	Ripe	Fleshy	NA	3	1	Own observations	Our Team	NA
Spain	I	2017-08-04	Psittacula krameri	Exotic	17	Ficus carica	Moraceae	Exotic	Ripe	Fleshy	NA	3	1	Own observations	Our Team	NA
Spain	I	2017-08-04	Psittacula krameri	Exotic	17	Ficus carica	Moraceae	Exotic	Ripe	Fleshy	NA	3	1	Own observations	Our Team	NA
Spain	I	2017-08-04	Psittacula krameri	Exotic	17	Ficus carica	Moraceae	Exotic	Ripe	Fleshy	NA	3	1	Own observations	Our Team	NA
Spain	I	2017-08-04	Psittacula krameri	Exotic	17	Ficus carica	Moraceae	Exotic	Ripe	Fleshy	NA	3	1	Own observations	Our Team	NA
Spain	I	2017-08-04	Psittacula krameri	Exotic	17	Ficus carica	Moraceae	Exotic	Ripe	Fleshy	NA	3	1	Own observations	Our Team	NA
Spain	I	2017-08-04	Psittacula krameri	Exotic	17	Ficus carica	Moraceae	Exotic	Ripe	Fleshy	NA	3	1	Own observations	Our Team	NA
Spain	I	2017-08-04	Psittacula krameri	Exotic	17	Ficus carica	Moraceae	Exotic	Ripe	Fleshy	NA	3	1	Own observations	Our Team	NA
Spain	I	2017-08-04	Psittacula krameri	Exotic	17	Ficus carica	Moraceae	Exotic	Ripe	Fleshy	NA	3	1	Own observations	Our Team	NA
Spain	I	2017-08-04	Psittacula krameri	Exotic	17	Ficus carica	Moraceae	Exotic	Ripe	Fleshy	NA	3	1	Own observations	Our Team	NA
Spain	I	2017-08-04	Psittacula krameri	Exotic	17	Ficus carica	Moraceae	Exotic	Ripe	Fleshy	NA	3	1	Own observations	Our Team	NA
Spain	I	2017-08-04	Psittacula krameri	Exotic	17	Ficus carica	Moraceae	Exotic	Ripe	Fleshy	NA	3	1	Own observations	Our Team	NA
Spain	I	2017-08-04	Psittacula krameri	Exotic	17	Ficus carica	Moraceae	Exotic	Ripe	Fleshy	NA	3	1	Own observations	Our Team	NA
Spain	I	2017-08-05	Psittacula krameri	Exotic	17	Ficus carica	Moraceae	Exotic	Ripe	Fleshy	NA	3	1	Own observations	Our Team	NA
Spain	I	2017-08-05	Psittacula krameri	Exotic	17	Ficus carica	Moraceae	Exotic	Ripe	Fleshy	NA	3	1	Own observations	Our Team	NA
Spain	I	2017-08-05	Psittacula krameri	Exotic	17	Ficus carica	Moraceae	Exotic	Ripe	Fleshy	NA	3	1	Own observations	Our Team	NA
Spain	I	2017-08-05	Psittacula krameri	Exotic	17	Ficus carica	Moraceae	Exotic	Ripe	Fleshy	NA	3	1	Own observations	Our Team	NA
Spain	I	2017-08-05	Psittacula krameri	Exotic	17	Ficus carica	Moraceae	Exotic	Ripe	Fleshy	NA	3	1	Own observations	Our Team	NA
Spain	I	2017-08-05	Psittacula krameri	Exotic	17	Ficus carica	Moraceae	Exotic	Ripe	Fleshy	NA	3	1	Own observations	Our Team	NA
Spain	I	2017-08-05	Psittacula krameri	Exotic	17	Ficus carica	Moraceae	Exotic	Ripe	Fleshy	NA	3	1	Own observations	Our Team	NA
Spain	I	2017-08-05	Psittacula krameri	Exotic	17	Ficus carica	Moraceae	Exotic	Ripe	Fleshy	NA	3	1	Own observations	Our Team	NA
Spain	I	2017-08-05	Psittacula krameri	Exotic	17	Ficus carica	Moraceae	Exotic	Ripe	Fleshy	NA	3	1	Own observations	Our Team	NA
Spain	I	2017-08-05	Psittacula krameri	Exotic	17	Ficus carica	Moraceae	Exotic	Ripe	Fleshy	NA	3	1	Own observations	Our Team	NA
Spain	I	2017-08-05	Psittacula krameri	Exotic	17	Ficus carica	Moraceae	Exotic	Ripe	Fleshy	NA	3	1	Own observations	Our Team	NA
Spain	I	2017-08-05	Psittacula krameri	Exotic	17	Ficus carica	Moraceae	Exotic	Ripe	Fleshy	NA	3	1	Own observations	Our Team	NA
Spain	I	2017-08-05	Psittacula krameri	Exotic	17	Ficus carica	Moraceae	Exotic	Ripe	Fleshy	NA	3	1	Own observations	Our Team	NA
Spain	I	2017-08-05	Psittacula krameri	Exotic	17	Ficus carica	Moraceae	Exotic	Ripe	Fleshy	NA	3	1	Own observations	Our Team	NA
Spain	I	2017-08-05	Psittacula krameri	Exotic	17	Ficus carica	Moraceae	Exotic	Ripe	Fleshy	NA	3	1	Own observations	Our Team	NA
Spain	I	2017-08-05	Psittacula krameri	Exotic	17	Ficus carica	Moraceae	Exotic	Ripe	Fleshy	NA	3	1	Own observations	Our Team	NA
Spain	I	2017-08-05	Psittacula krameri	Exotic	17	Ficus carica	Moraceae	Exotic	Ripe	Fleshy	NA	3	1	Own observations	Our Team	NA
Spain	I	2018-06-23	Psittacula krameri	Exotic	7	Ficus carica	Moraceae	Exotic	Ripe	Fleshy	NA	3	1	Own observations	Our Team	NA
Spain	I	2018-06-23	Psittacula krameri	Exotic	7	Ficus carica	Moraceae	Exotic	Ripe	Fleshy	NA	3	1	Own observations	Our Team	NA
Spain	I	2018-06-23	Psittacula krameri	Exotic	7	Ficus carica	Moraceae	Exotic	Ripe	Fleshy	NA	3	1	Own observations	Our Team	NA
Spain	I	2018-06-23	Psittacula krameri	Exotic	7	Ficus carica	Moraceae	Exotic	Ripe	Fleshy	NA	3	1	Own observations	Our Team	NA
Spain	I	2018-06-23	Psittacula krameri	Exotic	7	Ficus carica	Moraceae	Exotic	Ripe	Fleshy	NA	3	1	Own observations	Our Team	NA
Spain	I	2018-06-23	Psittacula krameri	Exotic	7	Ficus carica	Moraceae	Exotic	Ripe	Fleshy	NA	3	1	Own observations	Our Team	NA
Spain	I	2018-06-23	Psittacula krameri	Exotic	7	Ficus carica	Moraceae	Exotic	Ripe	Fleshy	NA	3	1	Own observations	Our Team	NA
Spain	I	2015-11-29	Psittacula krameri	Exotic	8	Arbutus unedo	Ericaceae	Native	Ripe	Fleshy	NA	3	2	Own observations	Our Team	NA
Spain	I	2015-11-29	Psittacula krameri	Exotic	8	Arbutus unedo	Ericaceae	Native	Ripe	Fleshy	NA	3	2	Own observations	Our Team	NA
Spain	I	2015-11-29	Psittacula krameri	Exotic	8	Arbutus unedo	Ericaceae	Native	Ripe	Fleshy	NA	3	2	Own observations	Our Team	NA
Spain	I	2015-11-29	Psittacula krameri	Exotic	8	Arbutus unedo	Ericaceae	Native	Ripe	Fleshy	NA	3	2	Own observations	Our Team	NA
Spain	I	2015-11-29	Psittacula krameri	Exotic	8	Arbutus unedo	Ericaceae	Native	Ripe	Fleshy	NA	3	2	Own observations	Our Team	NA
Spain	I	2015-11-29	Psittacula krameri	Exotic	8	Arbutus unedo	Ericaceae	Native	Ripe	Fleshy	NA	3	2	Own observations	Our Team	NA
Spain	I	2015-11-29	Psittacula krameri	Exotic	8	Arbutus unedo	Ericaceae	Native	Ripe	Fleshy	NA	3	2	Own observations	Our Team	NA
Spain	I	2015-11-29	Psittacula krameri	Exotic	8	Arbutus unedo	Ericaceae	Native	Ripe	Fleshy	NA	3	2	Own observations	Our Team	NA
Spain	I	2017-11-26	Psittacula krameri	Exotic	4	Arbutus unedo	Ericaceae	Native	Ripe	Fleshy	NA	3	2	Own observations	Our Team	NA
Spain	I	2017-11-26	Psittacula krameri	Exotic	4	Arbutus unedo	Ericaceae	Native	Ripe	Fleshy	NA	3	2	Own observations	Our Team	NA
Spain	I	2017-11-26	Psittacula krameri	Exotic	4	Arbutus unedo	Ericaceae	Native	Ripe	Fleshy	NA	3	2	Own observations	Our Team	NA
Spain	I	2017-11-26	Psittacula krameri	Exotic	4	Arbutus unedo	Ericaceae	Native	Ripe	Fleshy	NA	3	2	Own observations	Our Team	NA
Spain	I	2017-11-22	Psittacula krameri	Exotic	4	Arbutus unedo	Ericaceae	Native	Ripe	Fleshy	NA	3	2	Own observations	Our Team	NA
Spain	I	2017-11-22	Psittacula krameri	Exotic	4	Arbutus unedo	Ericaceae	Native	Ripe	Fleshy	NA	3	2	Own observations	Our Team	NA
Spain	I	2017-11-22	Psittacula krameri	Exotic	4	Arbutus unedo	Ericaceae	Native	Ripe	Fleshy	NA	3	2	Own observations	Our Team	NA
Spain	I	2017-11-22	Psittacula krameri	Exotic	4	Arbutus unedo	Ericaceae	Native	Ripe	Fleshy	NA	3	2	Own observations	Our Team	NA
Spain	I	2017-12-09	Psittacula krameri	Exotic	1	Arbutus unedo	Ericaceae	Native	Ripe	Fleshy	NA	3	2	Own observations	Our Team	NA
Spain	I	2016-12-08	Psittacula krameri	Exotic	1	Arbutus unedo	Ericaceae	Native	Ripe	Fleshy	NA	3	2	Own observations	Our Team	NA
Spain	I	2016-01-27	Psittacula krameri	Exotic	5	Aizoon canariense	Aizoaceae	Native	Ripe	Others	NA	0.7	0.6	Own observations	Our Team	NA
Spain	I	2016-01-27	Psittacula krameri	Exotic	5	Aizoon canariense	Aizoaceae	Native	Ripe	Others	NA	0.7	0.6	Own observations	Our Team	NA
Spain	I	2016-01-27	Psittacula krameri	Exotic	5	Aizoon canariense	Aizoaceae	Native	Ripe	Others	NA	0.7	0.6	Own observations	Our Team	NA
Spain	I	2016-01-27	Psittacula krameri	Exotic	5	Aizoon canariense	Aizoaceae	Native	Ripe	Others	NA	0.7	0.6	Own observations	Our Team	NA
Spain	I	2016-01-27	Psittacula krameri	Exotic	5	Aizoon canariense	Aizoaceae	Native	Ripe	Others	NA	0.7	0.6	Own observations	Our Team	NA
Spain	I	2015-02-03	Psittacula krameri	Exotic	9	Patellifolia procumbens	Amaranthaceae	Native	Ripe	Others	NA	1	0.4	Own observations	Our Team	NA
Spain	I	2015-02-03	Psittacula krameri	Exotic	9	Patellifolia procumbens	Amaranthaceae	Native	Ripe	Others	NA	1	0.4	Own observations	Our Team	NA
Spain	I	2015-02-03	Psittacula krameri	Exotic	9	Patellifolia procumbens	Amaranthaceae	Native	Ripe	Others	NA	1	0.4	Own observations	Our Team	NA
Spain	I	2015-02-03	Psittacula krameri	Exotic	9	Patellifolia procumbens	Amaranthaceae	Native	Ripe	Others	NA	1	0.4	Own observations	Our Team	NA
Spain	I	2015-02-03	Psittacula krameri	Exotic	9	Patellifolia procumbens	Amaranthaceae	Native	Ripe	Others	NA	1	0.4	Own observations	Our Team	NA
Spain	I	2015-02-03	Psittacula krameri	Exotic	9	Patellifolia procumbens	Amaranthaceae	Native	Ripe	Others	NA	1	0.4	Own observations	Our Team	NA
Spain	I	2015-02-03	Psittacula krameri	Exotic	9	Patellifolia procumbens	Amaranthaceae	Native	Ripe	Others	NA	1	0.4	Own observations	Our Team	NA
Spain	I	2015-02-03	Psittacula krameri	Exotic	9	Patellifolia procumbens	Amaranthaceae	Native	Ripe	Others	NA	1	0.4	Own observations	Our Team	NA
Spain	I	2015-02-03	Psittacula krameri	Exotic	9	Patellifolia procumbens	Amaranthaceae	Native	Ripe	Others	NA	1	0.4	Own observations	Our Team	NA
Spain	I	2018-02-11	Psittacula krameri	Exotic	5	Aizoon canariense	Aizoaceae	Native	Ripe	Others	NA	0.7	0.6	Own observations	Our Team	NA
Spain	I	2018-02-11	Psittacula krameri	Exotic	5	Aizoon canariense	Aizoaceae	Native	Ripe	Others	NA	0.7	0.6	Own observations	Our Team	NA
Spain	I	2018-02-11	Psittacula krameri	Exotic	5	Aizoon canariense	Aizoaceae	Native	Ripe	Others	NA	0.7	0.6	Own observations	Our Team	NA
Spain	I	2018-02-11	Psittacula krameri	Exotic	5	Aizoon canariense	Aizoaceae	Native	Ripe	Others	NA	0.7	0.6	Own observations	Our Team	NA
Spain	I	2018-02-11	Psittacula krameri	Exotic	5	Aizoon canariense	Aizoaceae	Native	Ripe	Others	NA	0.7	0.6	Own observations	Our Team	NA
Spain	I	2017-02-19	Psittacula krameri	Exotic	3	Populus alba	Salicaceae	Native	Unripe	Anemochorous	NA	1.5	NA	Own observations	Our Team	NA
Spain	I	2017-02-19	Psittacula krameri	Exotic	3	Populus alba	Salicaceae	Native	Unripe	Anemochorous	NA	1.5	NA	Own observations	Our Team	NA
Spain	I	2017-02-19	Psittacula krameri	Exotic	3	Populus alba	Salicaceae	Native	Unripe	Anemochorous	NA	1.5	NA	Own observations	Our Team	NA
Spain	I	2015-04-16	Psittacula krameri	Exotic	2	Populus nigra	Salicaceae	Native	Unripe	Anemochorous	NA	2	1	Own observations	Our Team	NA
Spain	I	2015-04-16	Psittacula krameri	Exotic	2	Populus nigra	Salicaceae	Native	Unripe	Anemochorous	NA	2	1	Own observations	Our Team	NA
Spain	I	2018-03-22	Psittacula krameri	Exotic	2	Populus nigra	Salicaceae	Native	Unripe	Anemochorous	NA	2	1	Own observations	Our Team	NA
Spain	I	2018-03-22	Psittacula krameri	Exotic	2	Populus nigra	Salicaceae	Native	Unripe	Anemochorous	NA	2	1	Own observations	Our Team	NA
Spain	I	2014-03-01	Psittacula krameri	Exotic	9	Populus alba	Salicaceae	Native	Unripe	Anemochorous	NA	1.5	NA	Own observations	Our Team	NA
Spain	I	2014-03-01	Psittacula krameri	Exotic	9	Populus alba	Salicaceae	Native	Unripe	Anemochorous	NA	1.5	NA	Own observations	Our Team	NA
Spain	I	2014-03-01	Psittacula krameri	Exotic	9	Populus alba	Salicaceae	Native	Unripe	Anemochorous	NA	1.5	NA	Own observations	Our Team	NA
Spain	I	2014-03-01	Psittacula krameri	Exotic	9	Populus alba	Salicaceae	Native	Unripe	Anemochorous	NA	1.5	NA	Own observations	Our Team	NA
Spain	I	2014-03-01	Psittacula krameri	Exotic	9	Populus alba	Salicaceae	Native	Unripe	Anemochorous	NA	1.5	NA	Own observations	Our Team	NA
Spain	I	2014-03-01	Psittacula krameri	Exotic	9	Populus alba	Salicaceae	Native	Unripe	Anemochorous	NA	1.5	NA	Own observations	Our Team	NA
Spain	I	2014-03-01	Psittacula krameri	Exotic	9	Populus alba	Salicaceae	Native	Unripe	Anemochorous	NA	1.5	NA	Own observations	Our Team	NA
Spain	I	2014-03-01	Psittacula krameri	Exotic	9	Populus alba	Salicaceae	Native	Unripe	Anemochorous	NA	1.5	NA	Own observations	Our Team	NA
Spain	I	2014-03-01	Psittacula krameri	Exotic	9	Populus alba	Salicaceae	Native	Unripe	Anemochorous	NA	1.5	NA	Own observations	Our Team	NA
South Africa	D	2015-08-22	Psittacula krameri	Exotic	1	Populus deltoides	Salicaceae	Exotic	Ripe	Anemochorous	NA	1	NA	Own observations	Our Team	NA
South Africa	D	2015-09-16	Psittacula krameri	Exotic	2	Populus deltoides	Salicaceae	Exotic	Ripe	Anemochorous	NA	1	NA	Own observations	Our Team	NA
South Africa	D	2015-09-16	Psittacula krameri	Exotic	2	Populus deltoides	Salicaceae	Exotic	Ripe	Anemochorous	NA	1	NA	Own observations	Our Team	NA
South Africa	D	2015-09-13	Psittacula krameri	Exotic	4	Populus deltoides	Salicaceae	Exotic	Ripe	Anemochorous	NA	1	NA	Own observations	Our Team	NA
South Africa	D	2015-09-13	Psittacula krameri	Exotic	4	Populus deltoides	Salicaceae	Exotic	Ripe	Anemochorous	NA	1	NA	Own observations	Our Team	NA
South Africa	D	2015-09-13	Psittacula krameri	Exotic	4	Populus deltoides	Salicaceae	Exotic	Ripe	Anemochorous	NA	1	NA	Own observations	Our Team	NA
South Africa	D	2015-09-13	Psittacula krameri	Exotic	4	Populus deltoides	Salicaceae	Exotic	Ripe	Anemochorous	NA	1	NA	Own observations	Our Team	NA
South Africa	D	2015-08-25	Psittacula krameri	Exotic	1	Populus deltoides	Salicaceae	Exotic	Ripe	Anemochorous	NA	1	NA	Own observations	Our Team	NA
South Africa	D	2015-10-25	Psittacula krameri	Exotic	2	Populus tremuloides	Salicaceae	Exotic	Ripe	Anemochorous	NA	2	1	Own observations	Our Team	NA
South Africa	D	2015-10-25	Psittacula krameri	Exotic	2	Populus tremuloides	Salicaceae	Exotic	Ripe	Anemochorous	NA	2	1	Own observations	Our Team	NA
Spain	I	2015-05-12	Psittacula krameri	Exotic	2	Populus nigra	Salicaceae	Native	Ripe	Anemochorous	NA	2	1	Own observations	Our Team	NA
Spain	I	2015-05-12	Psittacula krameri	Exotic	2	Populus nigra	Salicaceae	Native	Ripe	Anemochorous	NA	2	1	Own observations	Our Team	NA
Spain	I	2014-05-17	Psittacula krameri	Exotic	4	Populus alba	Salicaceae	Native	Ripe	Anemochorous	NA	1.5	NA	Own observations	Our Team	NA
Spain	I	2014-05-17	Psittacula krameri	Exotic	4	Populus alba	Salicaceae	Native	Ripe	Anemochorous	NA	1.5	NA	Own observations	Our Team	NA
Spain	I	2014-05-17	Psittacula krameri	Exotic	4	Populus alba	Salicaceae	Native	Ripe	Anemochorous	NA	1.5	NA	Own observations	Our Team	NA
Spain	I	2014-05-17	Psittacula krameri	Exotic	4	Populus alba	Salicaceae	Native	Ripe	Anemochorous	NA	1.5	NA	Own observations	Our Team	NA
Spain	I	2018-04-03	Psittacula krameri	Exotic	1	Populus alba	Salicaceae	Native	Ripe	Anemochorous	NA	1.5	NA	Own observations	Our Team	NA
Spain	I	2018-03-12	Psittacula krameri	Exotic	3	Populus alba	Salicaceae	Native	Ripe	Anemochorous	NA	1.5	NA	Own observations	Our Team	NA
Spain	I	2018-03-12	Psittacula krameri	Exotic	3	Populus alba	Salicaceae	Native	Ripe	Anemochorous	NA	1.5	NA	Own observations	Our Team	NA
Spain	I	2018-03-12	Psittacula krameri	Exotic	3	Populus alba	Salicaceae	Native	Ripe	Anemochorous	NA	1.5	NA	Own observations	Our Team	NA
Spain	I	2018-06-16	Psittacula krameri	Exotic	4	Schinus terebinthifolia	Anacardiaceae	Exotic	Unripe	Fleshy	NA	4.5	2	Own observations	Our Team	NA
Spain	I	2018-06-16	Psittacula krameri	Exotic	4	Schinus terebinthifolia	Anacardiaceae	Exotic	Unripe	Fleshy	NA	4.5	2	Own observations	Our Team	NA
Spain	I	2018-06-16	Psittacula krameri	Exotic	4	Schinus terebinthifolia	Anacardiaceae	Exotic	Unripe	Fleshy	NA	4.5	2	Own observations	Our Team	NA
Spain	I	2018-06-16	Psittacula krameri	Exotic	4	Schinus terebinthifolia	Anacardiaceae	Exotic	Unripe	Fleshy	NA	4.5	2	Own observations	Our Team	NA
Spain	I	2018-05-13	Psittacula krameri	Exotic	4	Schinus molle	Anacardiaceae	Exotic	Unripe	Fleshy	NA	4	4	Own observations	Our Team	NA
Spain	I	2018-05-13	Psittacula krameri	Exotic	4	Schinus molle	Anacardiaceae	Exotic	Unripe	Fleshy	NA	4	4	Own observations	Our Team	NA
Spain	I	2018-05-13	Psittacula krameri	Exotic	4	Schinus molle	Anacardiaceae	Exotic	Unripe	Fleshy	NA	4	4	Own observations	Our Team	NA
Spain	I	2018-05-13	Psittacula krameri	Exotic	4	Schinus molle	Anacardiaceae	Exotic	Unripe	Fleshy	NA	4	4	Own observations	Our Team	NA
Spain	I	2019-05-27	Psittacula krameri	Exotic	2	Schinus molle	Anacardiaceae	Exotic	Unripe	Fleshy	NA	4	4	Own observations	Our Team	NA
Spain	I	2019-05-27	Psittacula krameri	Exotic	2	Schinus molle	Anacardiaceae	Exotic	Unripe	Fleshy	NA	4	4	Own observations	Our Team	NA
Spain	I	2015-03-18	Psittacula krameri	Exotic	1	Schinus molle	Anacardiaceae	Exotic	Unripe	Fleshy	NA	4	4	Own observations	Our Team	NA
Spain	I	2014-10-31	Psittacula krameri	Exotic	6	Schinus terebinthifolia	Anacardiaceae	Exotic	Unripe	Fleshy	NA	4.5	2	Own observations	Our Team	NA
Spain	I	2014-10-31	Psittacula krameri	Exotic	6	Schinus terebinthifolia	Anacardiaceae	Exotic	Unripe	Fleshy	NA	4.5	2	Own observations	Our Team	NA
Spain	I	2014-10-31	Psittacula krameri	Exotic	6	Schinus terebinthifolia	Anacardiaceae	Exotic	Unripe	Fleshy	NA	4.5	2	Own observations	Our Team	NA
Spain	I	2014-10-31	Psittacula krameri	Exotic	6	Schinus terebinthifolia	Anacardiaceae	Exotic	Unripe	Fleshy	NA	4.5	2	Own observations	Our Team	NA
Spain	I	2014-10-31	Psittacula krameri	Exotic	6	Schinus terebinthifolia	Anacardiaceae	Exotic	Unripe	Fleshy	NA	4.5	2	Own observations	Our Team	NA
Spain	I	2014-10-31	Psittacula krameri	Exotic	6	Schinus terebinthifolia	Anacardiaceae	Exotic	Unripe	Fleshy	NA	4.5	2	Own observations	Our Team	NA
Argentina	B	2020-01-23	Pyrrhura molinae	Native	NA	Myrcianthes osteomeloides	Myrtaceae	Native	Ripe	Fleshy	NA	1.5	NA	Own observations	Our Team	NA
Argentina	B	2020-01-23	Pyrrhura molinae	Native	NA	Myrcianthes osteomeloides	Myrtaceae	Native	Ripe	Fleshy	NA	1.5	NA	Own observations	Our Team	NA
Argentina	B	2020-01-23	Pyrrhura molinae	Native	NA	Myrcianthes osteomeloides	Myrtaceae	Native	Ripe	Fleshy	NA	1.5	NA	Own observations	Our Team	NA
Argentina	B	2020-01-23	Pyrrhura molinae	Native	NA	Myrcianthes osteomeloides	Myrtaceae	Native	Ripe	Fleshy	NA	1.5	NA	Own observations	Our Team	NA
Argentina	B	2020-01-23	Pyrrhura molinae	Native	NA	Myrcianthes osteomeloides	Myrtaceae	Native	Ripe	Fleshy	NA	1.5	NA	Own observations	Our Team	NA
Argentina	B	2020-01-23	Pyrrhura molinae	Native	NA	Myrcianthes osteomeloides	Myrtaceae	Native	Ripe	Fleshy	NA	1.5	NA	Own observations	Our Team	NA
Argentina	B	2020-01-23	Pyrrhura molinae	Native	NA	Myrcianthes osteomeloides	Myrtaceae	Native	Ripe	Fleshy	NA	1.5	NA	Own observations	Our Team	NA
Argentina	B	2020-01-23	Pyrrhura molinae	Native	2	Myrcianthes osteomeloides	Myrtaceae	Native	Ripe	Fleshy	NA	1.5	NA	Own observations	Our Team	NA
Argentina	B	2020-01-23	Pyrrhura molinae	Native	10	Myrcianthes osteomeloides	Myrtaceae	Native	Ripe	Fleshy	NA	1.5	NA	Own observations	Our Team	NA
Spain	I	2017-04-12	Thectocercus acuticaudatus	Exotic	3	Ficus macrophylla	Moraceae	Exotic	Ripe	Fleshy	NA	3	1	Own observations	Our Team	NA
Spain	I	2017-04-12	Thectocercus acuticaudatus	Exotic	3	Ficus macrophylla	Moraceae	Exotic	Ripe	Fleshy	NA	3	1	Own observations	Our Team	NA
Spain	I	2017-04-12	Thectocercus acuticaudatus	Exotic	3	Ficus macrophylla	Moraceae	Exotic	Ripe	Fleshy	NA	3	1	Own observations	Our Team	NA
Spain	I	2016-06-27	Thectocercus acuticaudatus	Exotic	1	Ficus carica	Moraceae	Exotic	Ripe	Fleshy	NA	3	1	Own observations	Our Team	NA
Spain	I	2016-05-17	Thectocercus acuticaudatus	Exotic	3	Morus nigra	Moraceae	Exotic	Ripe	Fleshy	NA	3	2	Own observations	Our Team	NA
Spain	I	2016-05-17	Thectocercus acuticaudatus	Exotic	3	Morus nigra	Moraceae	Exotic	Ripe	Fleshy	NA	3	2	Own observations	Our Team	NA
Spain	I	2016-05-17	Thectocercus acuticaudatus	Exotic	3	Morus nigra	Moraceae	Exotic	Ripe	Fleshy	NA	3	2	Own observations	Our Team	NA
Spain	I	2018-06-09	Thectocercus acuticaudatus	Exotic	2	Morus nigra	Moraceae	Exotic	Ripe	Fleshy	NA	3	2	Own observations	Our Team	NA
Spain	I	2018-06-09	Thectocercus acuticaudatus	Exotic	2	Morus nigra	Moraceae	Exotic	Ripe	Fleshy	NA	3	2	Own observations	Our Team	NA
Spain	I	2018-04-09	Thectocercus acuticaudatus	Exotic	1	Populus alba	Salicaceae	Native	Ripe	Anemochorous	NA	1.5	NA	Own observations	Our Team	NA
Argentina	C	2020-01-26	Thectocercus acuticaudatus	Native	NA	Ficus carica	Moraceae	Exotic	Ripe	Fleshy	12	3	1	Own observations	Our Team	NA
Brazil	A	2019-09-05	Pyrrhura pfrimeri	Native	NA	Ficus sp.	Moraceae	Native	Ripe	Fleshy	100	NA	NA	Own observations	Our Team	NA
Brazil	A	2019-09-05	Pyrrhura pfrimeri	Native	NA	Ficus sp.	Moraceae	Native	Ripe	Fleshy	100	NA	NA	Own observations	Our Team	NA
Brazil	A	2019-09-05	Pyrrhura pfrimeri	Native	NA	Ficus sp.	Moraceae	Native	Ripe	Fleshy	100	NA	NA	Own observations	Our Team	NA
Brazil	A	2019-09-05	Pyrrhura pfrimeri	Native	NA	Ficus sp.	Moraceae	Native	Ripe	Fleshy	100	NA	NA	Own observations	Our Team	NA
Brazil	A	2019-09-05	Pyrrhura pfrimeri	Native	NA	Ficus sp.	Moraceae	Native	Ripe	Fleshy	100	NA	NA	Own observations	Our Team	NA
Brazil	A	2019-09-05	Pyrrhura pfrimeri	Native	NA	Ficus sp.	Moraceae	Native	Ripe	Fleshy	100	NA	NA	Own observations	Our Team	NA
Brazil	B	2019-09-17	Pyrrhura lepida	Native	6	Cecropia sp.	Urticaceae	Native	Ripe	Fleshy	NA	NA	NA	Own observations	Our Team	NA
Brazil	B	2019-09-20	Pyrrhura snethlageae	Native	3	Coussapoa villosa	Urticaceae	Native	NA	Fleshy	NA	NA	NA	Own observations	Our Team	NA
Brazil	B	2019-09-20	Pyrrhura snethlageae	Native	3	Coussapoa villosa	Urticaceae	Native	NA	Fleshy	NA	NA	NA	Own observations	Our Team	NA
Brazil	B	2019-09-23	Psittacara leucophthalmus	Native	1	Unidentified	Unknown	NA	NA	NA	NA	NA	NA	Own observations	Our Team	NA
Brazil	B	2019-09-23	Amazona farinosa	Native	1	Handroanthus ochraceus	Bignoniaceae	Native	NA	Anemochorous	NA	NA	NA	Own observations	Our Team	NA
Brazil	B	2019-09-24	Pyrrhura snethlageae	Native	80	Unidentified	Unknown	NA	NA	NA	NA	NA	NA	Own observations	Our Team	NA
Brazil	B	2019-09-24	Forpus modestus	Native	6	Unidentified	Unknown	NA	NA	NA	100	NA	NA	Own observations	Our Team	NA
Brazil	B	2019-09-24	Ara ararauna	Native	NA	Unidentified	Unknown	NA	NA	NA	NA	NA	NA	Own observations	Our Team	NA
Brazil	B	2019-09-27	Pyrrhura snethlageae	Native	26	Cecropia sp.	Urticaceae	Native	NA	Fleshy	NA	NA	NA	Own observations	Our Team	NA
Brazil	B	2019-09-27	Pyrrhura snethlageae	Native	26	Cecropia sp.	Urticaceae	Native	NA	Fleshy	NA	NA	NA	Own observations	Our Team	NA
Brazil	B	2019-09-27	Pyrrhura snethlageae	Native	26	Cecropia sp.	Urticaceae	Native	NA	Fleshy	NA	NA	NA	Own observations	Our Team	NA
Brazil	A	2019-09-29	Pyrrhura molinae	Native	NA	Conocarpus erectus	Combretaceae	Native	NA	Others	NA	NA	NA	Own observations	Our Team	NA
Brazil	A	2019-09-29	Brotogeris chiriri	Native	NA	Ceiba sp.	Malvaceae	Native	Ripe	Anemochorous	150	NA	NA	Own observations	Our Team	NA
Brazil	E	2019-10-03	Amazona aestiva	Native	NA	Unidentified	Unknown	NA	NA	NA	NA	NA	NA	Own observations	Our Team	NA
Brazil	E	2019-10-03	Amazona aestiva	Native	NA	Unidentified	Unknown	NA	NA	NA	NA	NA	NA	Own observations	Our Team	NA
Brazil	A	2019-10-04	Eupsittula aurea	Native	NA	Unidentified	Unknown	NA	NA	NA	50	NA	NA	Own observations	Our Team	NA
Australia	A	2017-03-25	Calyptorhynchus banksii	Native	NA	Eucalyptus miniata	Myrtaceae	Native	NA	Others	NA	6	NA	Own observations	Our Team	NA
Australia	A	2017-03-25	Calyptorhynchus banksii	Native	NA	Eucalyptus microcarpa	Myrtaceae	Native	NA	Others	NA	NA	NA	Own observations	Our Team	NA
Australia	B	2017-03-25	Cyclopsitta diophthalma	Native	2	Eucalyptus miniata	Myrtaceae	Native	NA	Others	NA	6	NA	Own observations	Our Team	NA
Australia	B	2017-03-25	Cyclopsitta diophthalma	Native	2	Eucalyptus miniata	Myrtaceae	Native	NA	Others	NA	6	NA	Own observations	Our Team	NA
Australia	A	2017-03-24	Eolophus roseicapilla	Native	2	Unidentified	Poaceae	NA	NA	NA	NA	NA	NA	Own observations	Our Team	NA
Australia	B	2017-03-18	Platycercus elegans	Native	12	Unidentified	Poaceae	NA	NA	NA	20	NA	NA	Own observations	Our Team	NA
Uruguay	A	2020-02-05	Myiopsitta monachus	Native	NA	Unidentified	Unknown	NA	NA	NA	200	NA	NA	Own observations	Our Team	NA
Argentina	B	2020-01-22	Pyrrhura molinae	Native	1	Rauvolfia schuelii	Apocynaceae	Native	Unripe	Fleshy	27	7	4	Own observations	Our Team	NA
Argentina	C	2020-01-31	Amazona aestiva	Native	2	Unidentified	Unknown	NA	NA	NA	150	NA	NA	Own observations	Our Team	NA
Peru	B	2014-12-01	Forpus xanthops	Native	2	Armatocereus rauhii	Cactaceae	Native	Ripe	Fleshy	NA	NA	NA	Own observations	Our Team	NA
Peru	B	2018-10-15	Forpus xanthopterygius	Native	2	Unidentified	Unknown	NA	NA	NA	NA	NA	NA	Own observations	Our Team	NA
Peru	C	2018-10-24	Psittacara mitratus	Native	NA	Schinus molle	Anacardiaceae	Native	Unripe	Fleshy	NA	4	4	Own observations	Our Team	NA
Peru	C	2018-10-24	Psittacara mitratus	Native	NA	Schinus molle	Anacardiaceae	Native	Unripe	Fleshy	NA	4	4	Own observations	Our Team	NA
Brazil	F	2014-05-07	Forpus xanthopterygius	Native	7	Pilosocereus pachycladus	Cactaceae	Native	Ripe	Fleshy	NA	1.9	1.4	Own observations	Our Team	NA
Brazil	F	2014-05-07	Forpus xanthopterygius	Native	7	Pilosocereus pachycladus	Cactaceae	Native	Ripe	Fleshy	NA	1.9	1.4	Own observations	Our Team	NA
Brazil	F	2014-05-07	Forpus xanthopterygius	Native	7	Pilosocereus pachycladus	Cactaceae	Native	Ripe	Fleshy	NA	1.9	1.4	Own observations	Our Team	NA
Brazil	F	2014-05-07	Eupsittula canicularis	Native	2	Pilosocereus pachycladus	Cactaceae	Native	Ripe	Fleshy	NA	1.9	1.4	Own observations	Our Team	NA
Brazil	F	2014-05-08	Forpus xanthopterygius	Native	2	Cereus jamacaru	Cactaceae	Native	Ripe	Fleshy	NA	2.8	2	Own observations	Our Team	NA
Costa Rica	C	xx/04/2018	Amazona albifrons	Native	2	Ceiba pentandra	Malvaceae	Native	Ripe	Anemochorous	NA	6	4	Own observations	Our Team	NA
Costa Rica	C	2018-04-16	Amazona autumnalis	Native	2	Unidentified	Unknown	NA	NA	NA	NA	NA	NA	Own observations	Our Team	NA
Costa Rica	B	2018-04-18	Eupsittula pertinax	Native	2	Psidium guajava	Myrtaceae	Native	Ripe	Fleshy	100	3.77	3.15	Own observations	Our Team	NA
Brazil	F	2012-04-16	Forpus xanthopterygius	Native	2	Cereus jamacaru	Cactaceae	Native	Ripe	Fleshy	NA	2.8	2	Own observations	Our Team	NA
Brazil	F	2012-04-16	Forpus xanthopterygius	Native	2	Cereus jamacaru	Cactaceae	Native	Ripe	Fleshy	NA	2.8	2	Own observations	Our Team	NA
Brazil	F	2014-05-07	Forpus xanthopterygius	Native	4	Pilosocereus pachycladus	Cactaceae	Native	Ripe	Fleshy	NA	1.9	1.4	Own observations	Our Team	NA
Brazil	F	2014-05-07	Forpus xanthopterygius	Native	4	Pilosocereus pachycladus	Cactaceae	Native	Ripe	Fleshy	NA	1.9	1.4	Own observations	Our Team	NA
Brazil	F	2014-05-07	Forpus xanthopterygius	Native	4	Pilosocereus pachycladus	Cactaceae	Native	Ripe	Fleshy	NA	1.9	1.4	Own observations	Our Team	NA
Bolivia	C	2013-02-27	Myiopsitta luchsi	Native	2	Ficus sp.	Moraceae	Native	Ripe	Fleshy	NA	NA	NA	Own observations	Our Team	NA
Bolivia	C	2013-02-27	Myiopsitta luchsi	Native	2	Ficus sp.	Moraceae	Native	Ripe	Fleshy	NA	NA	NA	Own observations	Our Team	NA
Bolivia	C	2012-06-14	Myiopsitta luchsi	Native	NA	Cereus sp.	Cactaceae	Native	Ripe	Fleshy	NA	NA	NA	Own observations	Our Team	NA
Bolivia	C	2012-06-14	Myiopsitta luchsi	Native	NA	Cereus sp.	Cactaceae	Native	Ripe	Fleshy	NA	NA	NA	Own observations	Our Team	NA
Bolivia	C	2012-06-14	Myiopsitta luchsi	Native	NA	Cereus sp.	Cactaceae	Native	Ripe	Fleshy	NA	NA	NA	Own observations	Our Team	NA
Bolivia	C	2013-01-18	Myiopsitta luchsi	Native	NA	Cereus sp.	Cactaceae	Native	Ripe	Fleshy	NA	NA	NA	Own observations	Our Team	NA
Bolivia	C	2013-01-18	Myiopsitta luchsi	Native	NA	Cereus sp.	Cactaceae	Native	Ripe	Fleshy	NA	NA	NA	Own observations	Our Team	NA
Bolivia	C	2013-04-26	Pyrrhura molinae	Native	NA	Cecropia sp.	Urticaceae	Native	Ripe	Fleshy	NA	NA	NA	Own observations	Our Team	NA
Bolivia	C	2013-04-26	Brotogeris chiriri	Native	NA	Cecropia sp.	Urticaceae	Native	Ripe	Fleshy	NA	NA	NA	Own observations	Our Team	NA
Brazil	E	2015-11-24	Eupsittula aurea	Native	NA	Unidentified	Unknown	NA	NA	NA	NA	NA	NA	Own observations	Our Team	NA
Brazil	E	2015-11-26	Aratinga nenday	Native	NA	Unidentified	Unknown	NA	NA	NA	NA	NA	NA	Own observations	Our Team	NA
Dominican Republic	C	2017-06-07	Amazona ventralis	Native	2	Unidentified	Unknown	NA	NA	NA	NA	NA	NA	Own observations	Our Team	NA
Dominican Republic	B	2017-06-11	Psittacara chloropterus	Native	2	Unidentified	Unknown	NA	NA	NA	NA	NA	NA	Own observations	Our Team	NA
Colombia	B	2019-05-07	Forpus conspicillatus	Native	2	Unidentified	Unknown	NA	NA	NA	NA	NA	NA	Own observations	Our Team	NA
Colombia	B	2019-05-06	Ognorhynchus icterotis	Native	65	Croton magdalenensis	Euphorbiaceae	Native	Ripe	Others	NA	NA	2.5	Own observations	Our Team	NA
Colombia	B	2019-05-06	Ognorhynchus icterotis	Native	65	Croton magdalenensis	Euphorbiaceae	Native	Ripe	Others	NA	NA	2.5	Own observations	Our Team	NA
Colombia	B	2019-05-06	Ognorhynchus icterotis	Native	65	Croton magdalenensis	Euphorbiaceae	Native	Ripe	Others	NA	NA	2.5	Own observations	Our Team	NA
Colombia	A	2019-05-21	Forpus spengeli	Native	2	Unidentified	Unknown	NA	NA	NA	NA	NA	NA	Own observations	Our Team	NA
Colombia	F	2019-05-18	Thectocercus acuticaudatus	Native	2	Unidentified	Unknown	NA	NA	NA	NA	NA	NA	Own observations	Our Team	NA
Bolivia	A	2013-07-17	Primolius auricollis	Native	2	Unidentified	Unknown	NA	NA	NA	NA	NA	NA	Own observations	Our Team	NA
Bolivia	A	2013-07-18	Primolius auricollis	Native	3	Unidentified	Unknown	NA	NA	NA	NA	NA	NA	Own observations	Our Team	NA
Brazil	A	2012-08-30	Brotogeris chiriri	Native	NA	Ceiba sp. (¿crispiflora?)	Malvaceae	Native	Ripe	Anemochorous	NA	NA	NA	Web	Fabio Rage	Flickr
Brazil	A	2012-08-30	Brotogeris chiriri	Native	NA	Ceiba sp. (¿crispiflora?)	Malvaceae	Native	Ripe	Anemochorous	NA	NA	NA	Web	Fabio Rage	Flickr
Australia	NA	2016-05-29	Platycercus caledonicus	Native	NA	Elaeocarpus reticulatus	Elaeocarpaceae	Exotic	Ripe	Fleshy	NA	6	5	Web	Andrew Bonnitcha	Flickr
Colombia	C	2017-09-18	Forpus conspicillatus	Native	NA	Unidentified	Cactaceae	Native	Ripe	NA	NA	NA	NA	Web	Robert Lewis	Flickr
Brazil	B	2012-07-10	Aratinga jandaya	Native	NA	Psidium guajava	Myrtaceae	Native	ripe	Fleshy	NA	3.77	3.15	Web	Anderson Sandro de Souza Silva	WikiAves
Brazil	B	2017-04-06	Aratinga jandaya	Native	10	Maclura tinctoria	Moraceae	Native	NA	Fleshy	NA	2.8	2.2	Web	Michel Tieccher	WikiAves
Brazil	A	2019-02-24	Aratinga jandaya	Native	NA	Psidium sp.	Myrtaceae	Native	ripe	Fleshy	NA	NA	NA	Web	Mats Hildeman	WikiAves
Brazil	B	2017-02-20	Aratinga jandaya	Native	NA	Psidium guajava	Myrtaceae	Native	ripe	Fleshy	NA	3.77	3.15	Web	Herminio Vilela	WikiAves
Brazil	A	2000-05-28	Aratinga jandaya	Native	NA	Eriotheca sp.	Malvaceae	Native	ripe	Anemochorous	NA	NA	NA	Web	Fernando Filho	WikiAves
India	NA	2019-12-19	Psittacula alexandri	Native	NA	Unidentified	Unknown	NA	NA	NA	NA	NA	NA	Web	Prasenjit Bhattacharjee	eBird
Indonesia	NA	2018-02-18	Psittacula alexandri	Native	NA	Unidentified	Unknown	NA	NA	NA	NA	NA	NA	Web	Matt Brady	eBird
Bolivia	A	NA	Forpus xanthopterygius	Native	NA	Curatella americana	Dilleniaceae	Native	NA	Others	NA	4	3	Web	Josef Widmer	Facebook
Bolivia	A	NA	Forpus xanthopterygius	Native	NA	Psidium sp.	Myrtaceae	Native	NA	Fleshy	NA	NA	NA	Web	Josef Widmer	Facebook
Bolivia	A	NA	Primolius auricollis	Native	NA	Psidium sp.	Myrtaceae	Native	NA	Fleshy	NA	NA	NA	Web	Josef Widmer	Facebook
Bolivia	A	NA	Eupsittula aurea	Native	NA	Psidium sp.	Myrtaceae	Native	NA	Fleshy	NA	NA	NA	Web	Josef Widmer	Facebook
Bolivia	A	NA	Forpus xanthopterygius	Native	NA	Psidium sp.	Myrtaceae	Native	NA	Fleshy	NA	NA	NA	Web	Josef Widmer	Facebook
Vietnam	NA	NA	Psittacula alexandri	Native	NA	Ficus carica	Moraceae	Native	NA	Fleshy	NA	3	1	Web	Paul Suchanek	eBird
Australia	NA	2019-08-26	Cyclopsitta diophthalma	Native	NA	Unidentified	Unknown	NA	NA	NA	NA	NA	NA	Web	Enoch Bultreys	eBird
Australia	NA	2014-12-07	Cyclopsitta diophthalma	Native	NA	Ficus sp.	Moraceae	NA	NA	Fleshy	NA	NA	NA	Web	Keith & Lindsay Fisher	eBird
Australia	NA	2017-05-08	Cyclopsitta diophthalma	Native	NA	Rubus buergeri	Rosaceae	Native	Unripe	Fleshy	NA	6.5	6.5	Web	Gary & Robyn Wilson	eBird
Australia	NA	2018-12-03	Cyclopsitta diophthalma	Native	NA	Ficus carica	Moraceae	Exotic	NA	Fleshy	NA	3	1	Web	Keith & Lindsay Fisher	eBird
Indonesia	NA	2019-08-14	Cyclopsitta diophthalma	Native	NA	Ficus sp.	Moraceae	NA	NA	Fleshy	NA	NA	NA	Web	Charley Hesse TROPICAL BIRDING	eBird
Philippines	B	NA	Tanygnathus lucionensis	Native	NA	Unidentified	Unknown	NA	NA	NA	NA	NA	NA	Web	Riza Melicor	eBird
Malaysia	B	2019-05-09	Tanygnathus lucionensis	Native	NA	Unidentified	Unknown	NA	NA	NA	NA	NA	NA	Web	Matthew Kwan	eBird
Malaysia	B	2019-05-09	Tanygnathus lucionensis	Native	NA	Unidentified	Unknown	NA	NA	NA	NA	NA	NA	Web	Matthew Kwan	eBird
Australia	NA	2018-08-18	Alisterus scapularis	Native	NA	Unidentified	Unknown	NA	NA	NA	NA	NA	NA	Web	David Ongley	eBird
Jamaica	NA	2018-02-27	Amazona collaria	Native	NA	Unidentified	Unknown	NA	NA	NA	NA	NA	NA	Web	Dubi Saphiro	eBird
Philippines	B	2020-03-14	Prioniturus platenae	Native	NA	Unidentified	Unknown	NA	NA	NA	NA	NA	NA	Web	Mikael Käll	eBird
Brazil	NA	2011-10-03	Forpus xanthopterygius	Native	NA	Cecropia sp.	Urticaceae	Native	Ripe	Fleshy	NA	NA	NA	Web	Sergio Murilo	WikiAves
Brazil	B	2015-12-08	Forpus xanthopterygius	Native	NA	Unidentified	Compositae	Native	NA	NA	NA	NA	NA	Web	Pedro C. Silva	WikiAves
Brazil	B	2012-05-06	Forpus xanthopterygius	Native	NA	Cecropia sp.	Urticaceae	Native	Ripe	Fleshy	NA	NA	NA	Web	Ricardo Augusto Gomes da Acosta	WikiAves
Brazil	B	2012-03-31	Forpus xanthopterygius	Native	NA	Trema micrantha	Cannabaceae	Native	NA	Fleshy	NA	2	1.7	Web	Aureo Guaitolini	WikiAves
Brazil	B	2010-08-28	Forpus xanthopterygius	Native	NA	Cecropia sp.	Urticaceae	Native	ripe	Fleshy	NA	NA	NA	Web	Robrto Gallacci	WikiAves
Brazil	B	2015-01-25	Forpus xanthopterygius	Native	NA	Croton urucurana	Euphorbiaceae	Native	ripe	Others	NA	3.2	2.7	Web	Ana Quijada	WikiAves
Brazil	B	2010-11-07	Forpus xanthopterygius	Native	NA	Cecropia sp.	Urticaceae	Native	ripe	Fleshy	NA	NA	NA	Web	Anselmo D'Affonseca	WikiAves
Brazil	B	2010-02-21	Forpus xanthopterygius	Native	NA	Croton urucurana	Euphorbiaceae	Native	ripe	Others	NA	3.2	2.7	Web	Arlete Ribeiro	WikiAves
Brazil	B	2010-05-09	Forpus xanthopterygius	Native	NA	Unidentified	Compositae	Native	ripe	NA	NA	NA	NA	Web	Claudio Lops	WikiAves
Brazil	B	2008-03-01	Forpus xanthopterygius	Native	NA	Cecropia sp.	Urticaceae	Native	ripe	Fleshy	NA	NA	NA	Web	Margot Castro	WikiAves
Brazil	B	2013-06-09	Forpus xanthopterygius	Native	NA	Cecropia sp.	Urticaceae	Native	ripe	Fleshy	NA	NA	NA	Web	Osni Sidnei Munhoz	WikiAves
Brazil	A	2012-09-11	Forpus xanthopterygius	Native	NA	Cecropia sp.	Urticaceae	Native	ripe	Fleshy	NA	NA	NA	Web	Thiago Toledo	WikiAves
Brazil	B	2017-02-26	Forpus xanthopterygius	Native	NA	Trema micrantha	Cannabaceae	Native	ripe	Fleshy	NA	2	1.7	Web	Claudine Gonçalves	WikiAves
Brazil	F	2012-10-03	Forpus xanthopterygius	Native	NA	Unidentified	Cactaceae	Native	ripe	NA	NA	NA	NA	Web	Carol Santos	WikiAves
Brazil	B	2012-04-21	Forpus xanthopterygius	Native	NA	Miconia sp.	Melastomataceae	Native	ripe	Fleshy	NA	NA	NA	Web	Helberth Peixoto	WikiAves
Brazil	B	2012-03-07	Forpus xanthopterygius	Native	NA	Miconia sp.	Melastomataceae	Native	ripe	Fleshy	NA	NA	NA	Web	Wilma Araujo	WikiAves
Brazil	B	2011-12-28	Forpus xanthopterygius	Native	NA	Cecropia sp.	Urticaceae	Native	ripe	Fleshy	NA	NA	NA	Web	Justiniano Magnago	WikiAves
Brazil	B	2011-08-07	Forpus xanthopterygius	Native	NA	Miconia sp.	Melastomataceae	Native	ripe	Fleshy	NA	NA	NA	Web	Helio Pereira	WikiAves
Brazil	B	2011-11-07	Forpus xanthopterygius	Native	NA	Cecropia sp.	Urticaceae	Native	ripe	Fleshy	NA	NA	NA	Web	Paulo Marcelli	WikiAves
Brazil	B	2010-10-03	Forpus xanthopterygius	Native	NA	Cecropia sp.	Urticaceae	Native	ripe	Fleshy	NA	NA	NA	Web	Fabiano Guimaraes	WikiAves
Brazil	B	2010-09-04	Forpus xanthopterygius	Native	NA	Unidentified	Compositae	Native	ripe	NA	NA	NA	NA	Web	Danil Gonçalvs e Bruna	WikiAves
Brazil	A	2013-07-07	Forpus xanthopterygius	Native	NA	Cecropia sp.	Urticaceae	Native	ripe	Fleshy	NA	NA	NA	Web	Celso de Castro	WikiAves
Brazil	B	2010-05-11	Forpus xanthopterygius	Native	NA	Ficus guaranitica	Moraceae	Native	ripe	Fleshy	NA	1.6	1.2	Web	Theodoro Prado	WikiAves
Brazil	B	2012-05-04	Forpus xanthopterygius	Native	NA	Miconia sp.	Melastomataceae	Native	ripe	Fleshy	NA	NA	NA	Web	Maria Juca	WikiAves
Brazil	B	2010-09-30	Forpus xanthopterygius	Native	NA	Acnistus arborescens	Solanaceae	Native	ripe	Fleshy	NA	1.6	1.3	Web	Marcia Carvalho	WikiAves
Brazil	B	2016-02-06	Forpus xanthopterygius	Native	NA	Epiphyllum phyllanthus	Cactaceae	Native	ripe	Fleshy	NA	4.12	2.51	Web	Varly Braghieri	WikiAves
Brazil	A	2013-05-01	Forpus xanthopterygius	Native	NA	Banara tomentosa	Salicaceae	Native	ripe	Fleshy	NA	2	1	Web	Jussara Gruber	WikiAves
Brazil	F	2009-02-15	Forpus xanthopterygius	Native	NA	Unidentified	Cactaceae	Native	ripe	NA	NA	NA	NA	Web	Marcelo C. Sousa	WikiAves
Brazil	B	2015-01-03	Forpus xanthopterygius	Native	NA	Unidentified	Cactaceae	Native	ripe	NA	NA	NA	NA	Web	Sergio Ricardo Rossi	WikiAves
Brazil	NA	2015-12-06	Forpus xanthopterygius	Native	NA	Cecropia sp.	Urticaceae	Native	Ripe	Fleshy	NA	NA	NA	Web	Aline Patricia Holikawa	WikiAves
Brazil	B	2008-09-20	Forpus passerinus	Native	NA	Unidentified	Unknown	NA	Ripe	NA	NA	NA	NA	Web	Anselmo D'Affonseca	WikiAves
Brazil	B	2008-09-20	Forpus passerinus	Native	NA	Unidentified	Unknown	NA	Ripe	NA	NA	NA	NA	Web	Anselmo D'Affonseca	WikiAves
Brazil	B	2009-02-23	Forpus passerinus	Native	NA	Unidentified	Unknown	NA	Ripe	NA	NA	NA	NA	Web	J. Augusto Alves	WikiAves
Brazil	B	2019-09-07	Forpus passerinus	Native	NA	Curatella americana	Dilleniaceae	Native	Ripe	Others	NA	4	3	Web	Carmen Lucia Bays Figureido	WikiAves
Brazil	B	2013-12-17	Forpus passerinus	Native	NA	Cecropia sp.	Urticaceae	Native	ripe	Fleshy	NA	NA	NA	Web	Haidi Ten Caten	WikiAves
Brazil	B	2010-06-05	Forpus passerinus	Native	NA	Unidentified	Unknown	NA	ripe	NA	NA	NA	NA	Web	Thiago Laranjeiras	WikiAves
Brazil	B	2012-09-14	Forpus passerinus	Native	NA	Unidentified	Compositae	Native	ripe	NA	NA	NA	NA	Web	Flávio Mota	WikiAves
Brazil	B	2013-09-12	Forpus modestus	Native	NA	Ficus sp.	Moraceae	Native	ripe	Fleshy	NA	NA	NA	Web	Maria Albers	WikiAves
Brazil	B	2015-05-27	Forpus modestus	Native	NA	Cecropia sp.	Urticaceae	Native	ripe	Fleshy	NA	NA	NA	Web	Edson Guilherme	WikiAves
Brazil	B	2007-05-11	Forpus modestus	Native	NA	Cecropia sp.	Urticaceae	Native	ripe	Fleshy	NA	NA	NA	Web	Robson Czaban	WikiAves
Australia	NA	2019-06-15	Trichoglossus moluccanus	Native	NA	Syzygium smithii	Myrtaceae	Native	ripe	Fleshy	NA	8.5	5	Web	Parrot of the day	Instagram
Brazil	B	2014-05-07	Pyrrhura amazonum	Native	NA	Unidentified	Unknown	NA	ripe	NA	NA	NA	NA	Web	Sergio Gregorio	WikiAves
Brazil	B	2013-12-03	Pyrrhura amazonum	Native	NA	Psidium guajava	Myrtaceae	Native	ripe	Fleshy	NA	3.77	3.15	Web	Ester Ramirez	WikiAves
Brazil	B	2010-12-12	Pyrrhura amazonum	Native	NA	Cecropia sp.	Urticaceae	Native	ripe	Fleshy	NA	NA	NA	Web	Cristovao Pereira	WikiAves
El Salvador	NA	2019-05-11	Psittacara holochlora	Native	NA	Cecropia sp.	Urticaceae	Native	ripe	Fleshy	NA	NA	NA	Web	Erick Hernandez	Instagram
Ecuador	B	2019-08-01	Touit stictopterus	Native	NA	Unidentified	Unknown	NA	ripe	NA	NA	NA	NA	Web	Vayun Tiwari	Instagram
Papua New Guinea	B	2019-09-07	Cyclopsitta gulielmitertii	Native	NA	Unidentified	Unknown	NA	ripe	NA	NA	NA	NA	Web	Cgris Wiley	Instagram
Tanzania	NA	2018-03-05	Agapornis personatus	Native	NA	Unidentified	Unknown	NA	NA	NA	NA	NA	NA	Web	aimervoyagerphotographier	Instagram
India	NA	2018-09-16	Loriculus vernalis	Native	NA	Unidentified	Unknown	NA	ripe	NA	NA	NA	NA	Web	vishalvjadhav	Instagram
Brazil	B	2016-04-12	Pyrrhura leucotis	Native	NA	Cecropia sp.	Urticaceae	Native	ripe	Fleshy	NA	NA	NA	Web	henriquejuniorao	Instagram
Australia	NA	2018-08-29	Aprosmictus erythropterus	Native	NA	Unidentified	Unknown	NA	NA	NA	NA	NA	NA	Web	julie.clark8387	Instagram
Australia	NA	2018-08-18	Aprosmictus erythropterus	Native	NA	Unidentified	Unknown	NA	ripe	NA	NA	NA	NA	Web	jillduncan4221	Instagram
Singapore	B	2018-01-14	Psittacula alexandri	Native	NA	Unidentified	Unknown	NA	ripe	NA	NA	NA	NA	Web	leehsia_gan	Instagram
Brazil	B	2018-06-12	Pyrilia caica	Native	NA	Unidentified	Unknown	NA	NA	NA	NA	NA	NA	Web	henriquejuniorao	Instagram
Peru	D	2013-06-30	Forpus xanthops	Native	NA	Unidentified	Malvaceae	NA	ripe	NA	NA	NA	NA	Web	Carlos Calle Quispe	Instagram
Australia	NA	2018-03-27	Platycercus elegans	Native	NA	Rubus sp.	Rosaceae	NA	ripe	Fleshy	NA	NA	NA	Web	jayc485	Instagram
Australia	NA	2018-06-01	Alisterus scapularis	Native	NA	Unidentified	Unknown	NA	NA	NA	NA	NA	NA	Web	machielderover	Instagram
Brazil	B	2019-09-09	Pionites leucogaster	Native	NA	Unidentified	Unknown	NA	NA	NA	NA	NA	NA	Web	lindolfosouto	Instagram
Australia	NA	2018-01-14	Callocephalon fimbriatum	Native	NA	Unidentified	Unknown	NA	ripe	NA	NA	NA	NA	Web	_james__white	Instagram
Ethiopia	NA	2018-05-27	Agapornis taranta	Native	NA	Unidentified	Unknown	NA	ripe	NA	NA	NA	NA	Web	r.m.wildlife	Instagram
Australia	NA	2018-01-14	Psephotus haematonotus	Native	NA	Unidentified	Poaceae	NA	ripe	NA	NA	NA	NA	Web	julie.clark8387	Instagram
Papua New Guinea	B	2017-01-14	Psittaculirostris desmarestii	Native	NA	Ficus sp.	Moraceae	NA	ripe	Fleshy	NA	NA	NA	Web	Ralf D Nabong	Instagram
Brazil	B	2018-05-08	Pionopsitta pileata	Native	NA	Unidentified	Unknown	NA	ripe	NA	NA	NA	NA	Web	Nathalia de Melo	Instagram
Brazil	B	2009-07-06	Pyrrhura leucotis	Native	NA	Unidentified	Cactaceae	NA	ripe	NA	NA	NA	NA	Web	Ciro Albano	Instagram
Brazil	B	2009-07-06	Pyrrhura leucotis	Native	NA	Unidentified	Cactaceae	NA	ripe	NA	NA	NA	NA	Web	Ciro Albano	Instagram
Bolivia	B	2016-08-01	Pyrrhura rupicola	Native	NA	Unidentified	Unknown	NA	ripe	NA	NA	NA	NA	Web	Tini & Jacob Wijpkema	Instagram
New Zealand	NA	2016-06-21	Cyanoramphus forbesi	Native	NA	Unidentified	Unknown	NA	NA	NA	NA	NA	NA	Web	Andrew Sutherland	Instagram
French Guiana	B	2012-06-13	Graydidascalus brachyurus	Native	NA	Ficus sp.	Moraceae	NA	ripe	Fleshy	NA	NA	NA	Web	Michel Giraud-Audine	Instagram
Brazil	B	2018-02-27	Myiopsitta monachus	Native	NA	Unidentified	Poaceae	NA	ripe	NA	NA	NA	NA	Web	@crisorrocha	Instagram
Brazil	B	2018-04-16	Pyrrhura frontalis	Native	NA	Unidentified	Unknown	NA	ripe	NA	NA	NA	NA	Web	sparaujo	Instagram
Australia	NA	2017-12-03	Platycercus icterotis	Native	NA	Unidentified	Unknown	NA	NA	NA	NA	NA	NA	Web	shelley_pearson	Instagram
Brazil	B	2011-02-07	Touit melanonotus	Native	NA	Rapanea acuminata	Primulaceae	NA	ripe	Fleshy	NA	3	3	Web	Dario Sanches	Instagram
Colombia	B	2017-08-12	Ognorhynchus icterotis	Native	NA	Unidentified	Unknown	NA	ripe	NA	NA	NA	NA	Web	aramacaotours	Instagram
Jamaica	NA	2015-02-13	Eupsittula nana	Native	NA	Psidium sp.	Myrtaceae	Native	ripe	Fleshy	NA	NA	NA	Web	Sadik Kassam	Instagram
Australia	NA	2017-11-11	Polytelis swainsonii	Native	NA	Unidentified	Poaceae	NA	NA	NA	NA	NA	NA	Web	julie.clark8387	Instagram
Australia	NA	2017-09-07	Platycercus caledonicus	Native	NA	Unidentified	Unknown	NA	NA	NA	NA	NA	NA	Web	lidostudio.photography	Instagram
Australia	NA	2017-07-02	Neophema elegans	Native	NA	Unidentified	Poaceae	NA	NA	NA	NA	NA	NA	Web	tonbag	Instagram
Mexico	NA	2015-10-29	Amazona autumnalis	Native	NA	Unidentified	Unknown	NA	ripe	NA	NA	NA	NA	Web	carlosnavarrophotos	Instagram
Colombia	B	2017-10-25	Pyrrhura viridicata	Native	NA	Unidentified	Unknown	NA	ripe	NA	NA	NA	NA	Web	oswaldobirding	Instagram
Brazil	B	2017-08-30	Brotogeris tirica	Native	NA	Unidentified	Unknown	NA	NA	NA	NA	NA	NA	Web	falconbirdwatching	Instagram
Brazil	B	2017-10-12	Pyrrhura cruentata	Native	NA	Unidentified	Unknown	NA	ripe	NA	NA	NA	NA	Web	fuipromato	Instagram
Brazil	NA	2017-08-14	Psittacara leucophthalmus	Native	NA	Psidium sp.	Myrtaceae	Native	ripe	Fleshy	NA	NA	NA	Web	agfulgencio	Instagram
Australia	NA	2016-06-28	Calyptorhynchus funereus	Native	NA	Unidentified	Unknown	NA	NA	NA	NA	NA	NA	Web	aussienaturephotography	Instagram
Costa Rica	NA	2017-07-24	Pyrilia haematotis	Native	NA	Unidentified	Unknown	NA	NA	NA	NA	NA	NA	Web	shajimohammed	Instagram
Ethiopia	NA	xx/04/2016	Poicephalus rufiventris	Native	NA	Unidentified	Unknown	NA	NA	NA	NA	NA	NA	Web	Stefan behrens	Instagram
Mexico	NA	2017-01-02	Forpus cyanopygius	Native	NA	Unidentified	Unknown	NA	ripe	NA	NA	NA	NA	Web	baezaruben	Instagram
Colombia	NA	2007-12-11	Touit dilectissimus	Native	NA	Unidentified	Unknown	NA	NA	NA	NA	NA	NA	Web	Nick Athanas	Instagram
Ethiopia	NA	2017-09-03	Poicephalus flavifrons	Native	NA	Unidentified	Unknown	NA	NA	NA	NA	NA	NA	Web	davehawkinsphotography	Instagram
Ecuador	B	2017-06-25	Leptosittaca branickii	Native	NA	Unidentified	Unknown	NA	NA	NA	NA	NA	NA	Web	Mark Harper	Instagram
USA	NA	2020-05-13	Amazona finschii	Exotic	NA	Morus nigra	Moraceae	Exotic	ripe	Fleshy	NA	3	2	Web	Ad Konings	eBird
Costa Rica	NA	2015-06-30	Pionus senilis	Native	NA	Psidium sp.	Myrtaceae	Native	Ripe	Fleshy	NA	NA	NA	Web	juan Fernando Alvarez Castro	eBird
Guatemala	NA	2017-03-10	Pionus senilis	Native	NA	Ficus sp.	Moraceae	Native	Ripe	Fleshy	NA	NA	NA	Web	Fernando Enrique Navarrete	eBird
Cuba	NA	2013-03-05	Psittacara euops	Native	NA	Unidentified	Unknown	NA	NA	NA	NA	NA	NA	Web	Desmond Allen	eBird
Brazil	B	2015-06-05	Triclaria malachitacea	Native	NA	Unidentified	Unknown	NA	NA	NA	NA	NA	NA	Web	Luiz Carlos Ramassotti	eBird
Brazil	A	2011-07-24	Alipiopsitta xanthops	Native	NA	Morus sp.	Moraceae	Exotic	ripe	Fleshy	NA	NA	NA	Web	Luiz Moschini	eBird
USA	NA	2019-05-09	Amazona viridigenalis	Exotic	NA	Morus sp.	Moraceae	Exotic	ripe	Fleshy	NA	NA	NA	Web	Anonymous	eBird
USA	NA	2017-03-07	Amazona viridigenalis	Exotic	NA	Ficus sp.	Moraceae	Exotic	ripe	Fleshy	NA	NA	NA	Web	Simon Kiacz	eBird
USA	NA	2018-03-25	Brotogeris versicolorus	Exotic	NA	Ceiba pentandra	Malvaceae	Exotic	ripe	Anemochorous	NA	6	4	Web	Vivian Phan	eBird
USA	NA	2016-05-27	Brotogeris versicolorus	Exotic	NA	Unidentified	Unknown	NA	NA	NA	NA	NA	NA	Web	William Keim	eBird
USA	NA	2013-04-20	Brotogeris versicolorus	Exotic	NA	Ceiba pentandra	Malvaceae	Exotic	ripe	Anemochorous	NA	6	4	Web	Michael Todd	eBird
United Kingdom	G	2019-10-19	Psittacula krameri	Exotic	NA	Unidentified	Unknown	NA	NA	NA	NA	NA	NA	Web	Andy Woordward	eBird
France	G	2020-05-27	Psittacula krameri	Exotic	NA	Morus sp.	Moraceae	Exotic	ripe	Fleshy	NA	NA	NA	Web	guillaume cussonneau	eBird
Italy	I	2013-12-10	Psittacula krameri	Exotic	NA	Unidentified	Unknown	NA	NA	NA	NA	NA	NA	Web	Anonymous	eBird
Mexico	NA	2015-11-17	Amazona oratrix	Native	NA	Unidentified	Unknown	NA	NA	NA	NA	NA	NA	Web	Javier Cruz Nieto	eBird
Germany	G	2020-07-12	Amazona oratrix	Exotic	NA	Morus alba	Moraceae	Exotic	ripe	Fleshy	NA	3	2	Web	Samuel Hernandez	eBird
Portugal	NA	2019-09-20	Psittacula krameri	Exotic	NA	Ficus carica	Moraceae	Exotic	ripe	Fleshy	NA	3	1	Web	Marcio Cachapela	eBird
Mexico	NA	2020-05-04	Myiopsitta monachus	Exotic	NA	Morus nigra	Moraceae	Exotic	ripe	Fleshy	NA	3	2	Web	José Hugo Martínez Guerrero	eBird
Mexico	NA	2019-03-09	Myiopsitta monachus	Exotic	NA	Morus nigra	Moraceae	Exotic	ripe	Fleshy	NA	3	2	Web	Francisco Valero	eBird
São Tomé & Príncipe	B	2017-09-17	Agapornis pullarius	Native	NA	Milicia excelsa	Moraceae	Native	ripe	Fleshy	NA	1.5	1	Web	Lars Petersson	eBird
Uganda	NA	2015-10-05	Agapornis pullarius	Native	NA	Searsia natalensis	Anacardiaceae	Native	Unripe	Fleshy	NA	5	NA	Web	Frédéric Pelssy	eBird
Uganda	NA	2018-08-06	Agapornis pullarius	Native	NA	Searsia natalensis	Anacardiaceae	Native	Unripe	Fleshy	NA	5	NA	Web	Bradley Hacker	eBird
Uganda	NA	2018-08-06	Agapornis pullarius	Native	NA	Pistacia aethiopica	Anacardiaceae	Native	ripe	Fleshy	NA	NA	NA	Web	Bradley Hacker	eBird
Cameroon	NA	2012-03-04	Agapornis pullarius	Native	NA	Ficus sycomorus	Moraceae	Native	ripe	Fleshy	NA	1	1	Web	Lars Petersson	eBird
Uganda	NA	2018-08-06	Agapornis pullarius	Native	NA	Pistacia aethiopica	Anacardiaceae	Native	Unripe	Fleshy	NA	NA	NA	Web	Bradley Hacker	eBird
Uganda	NA	2018-08-01	Agapornis pullarius	Native	NA	Ficus natalensis	Moraceae	Native	ripe	Fleshy	NA	1.5	1	Web	Janine Duffy	eBird
Ethiopia	NA	2009-02-02	Agapornis taranta	Native	NA	Lantana camara	Verbenaceae	Exotic	ripe	Fleshy	NA	1.5	1.5	Web	David Beadle	eBird
Ethiopia	NA	2016-02-23	Agapornis taranta	Native	NA	Euphorbia abyssinica	Euphorbiaceae	Native	ripe	Others	NA	4.5	3.5	Web	Karen Halliday	eBird
Ethiopia	NA	2010-01-31	Agapornis taranta	Native	NA	Cupressus lusitanica	Cupressaceae	Exotic	ripe	Others	NA	5	3	Web	Guy Poisson	eBird
Ethiopia	NA	2019-10-15	Agapornis taranta	Native	NA	Psidium guajava	Myrtaceae	Exotic	ripe	Fleshy	NA	3.77	3.15	Web	Loren Kliewer	eBird
Tanzania	NA	2007-09-30	Agapornis fischeri	Native	NA	Euphorbia candelabrum	Euphorbiaceae	Native	ripe	Others	NA	3	3	Web	Marie Hoerner	eBird
Portugal	NA	2019-09-04	Agapornis fischeri	Exotic	NA	Ficus carica	Moraceae	Exotic	ripe	Fleshy	NA	3	1	Web	Antonio Gonçalves	eBird
Portugal	NA	2019-09-02	Agapornis personatus	Exotic	NA	Unidentified	Unknown	NA	NA	NA	NA	NA	NA	Web	Carl Hawker	eBird
Tanzania	NA	2018-04-06	Poicephalus meyeri	Native	NA	Pistacia aethiopica	Anacardiaceae	Native	ripe	Fleshy	NA	NA	NA	Web	Kurt Henninge	eBird
Botswana	NA	2017-04-18	Poicephalus meyeri	Native	NA	Searsia quartiniana	Anacardiaceae	Native	Unripe	Fleshy	NA	NA	NA	Web	Simon Carter	eBird
Tanzania	NA	2012-11-20	Poicephalus meyeri	Native	NA	Unidentified	Unknown	NA	NA	NA	NA	NA	NA	Web	Anonymous	eBird
South Africa	NA	2016-12-17	Poicephalus cryptoxanthus	Native	NA	Dovyalis sp.	Salicaceae	Native	Unripe	Fleshy	NA	NA	NA	Web	Rhine Rutterford	eBird
South Africa	NA	2019-11-18	Poicephalus cryptoxanthus	Native	NA	Dovyalis sp.	Salicaceae	Native	Unripe	Fleshy	NA	NA	NA	Web	Susan Knoerr	eBird
Kenya	NA	2013-07-30	Poicephalus rufiventris	Native	NA	Pseudospondias microcarpa	Anacardiaceae	Native	Unripe	Anemochorous	NA	12.5	3	Web	Brad Dawson	eBird
Ethiopia	NA	2014-12-30	Poicephalus flavifrons	Native	NA	Ficus sur	Moraceae	Native	NA	Fleshy	NA	1.5	1	Web	Luke Seitz	eBird
Madagascar	NA	2008-06-04	Coracopsis nigra	Native	NA	Anthocleista madagascariensis	Gentianaceae	Native	NA	Fleshy	NA	2.3	2	Web	Pam Rasmussen	eBird
Seychelles	B	2019-08-25	Coracopsis barklyi	Native	NA	Malpighia emarginata	Malpighiaceae	Exotic	NA	Fleshy	NA	4	4	Web	Alex Bayly	eBird
Ethiopia	NA	2013-03-09	Poicephalus rufiventris	Native	NA	Dovyalis abyssinica	Salicaceae	Native	NA	Fleshy	NA	5	NA	Web	Tommy Pedersen	eBird
Madagascar	NA	2010-11-01	Coracopsis nigra	Native	NA	Ficus lutea	Moraceae	Native	NA	Fleshy	NA	1.5	1	Web	Dubi Saphiro	eBird
Guyana	B	2015-02-23	Deroptyus accipitrinus	Native	NA	Unidentified	Unknown	NA	NA	NA	NA	NA	NA	Web	Michael Bird	eBird
Brazil	B	2018-02-26	Pionites melanocephalus	Native	NA	Unidentified	Unknown	NA	NA	NA	NA	NA	NA	Web	Terry Rosenmeier	eBird
Philippines	B	2015-02-28	Bolbopsittacus lunulatus	Native	NA	Ficus sp.	Moraceae	Native	ripe	Fleshy	NA	NA	NA	Web	Djop Tabaranza	eBird
Philippines	B	2018-03-28	Bolbopsittacus lunulatus	Native	NA	Ficus sp.	Moraceae	Native	ripe	Fleshy	NA	NA	NA	Web	George Inocencio	eBird
Papua New Guinea	B	2017-08-17	Psittacella brehmii	Native	NA	Unidentified	Unknown	NA	NA	NA	NA	NA	NA	Web	Connie Linz	eBird
New Caledonia	NA	NA	Eunymphicus uvaeensis	Native	NA	Ficus sp.	Moraceae	NA	Unripe	Fleshy	NA	NA	NA	Web	Joseph del Hoyo	eBird
Singapore	B	xx/10/2017	Psittacula longicauda	Native	NA	Unidentified	Unknown	NA	NA	NA	NA	NA	NA	Web	Angela Christine Chua	eBird
Brazil	B	2015-04-21	Aratinga auricapillus	Native	NA	Ficus sp.	Moraceae	Native	ripe	Fleshy	NA	NA	NA	Web	Gabriel Bonfa	eBird
Brazil	B	2015-04-21	Psittacara leucophthalmus	Native	NA	Ficus sp.	Moraceae	Native	ripe	Fleshy	NA	NA	NA	Web	Gabriel Bonfa	eBird
Brazil	B	2018-05-07	Aratinga auricapillus	Native	NA	Morus nigra	Moraceae	Exotic	ripe	Fleshy	NA	3	2	Web	Celso Queiroz	eBird
Venezuela	NA	2012-12-31	Psittacara wagleri	Native	NA	Unidentified	Unknown	NA	NA	NA	NA	NA	NA	Web	Jay McGowan	eBird
Brazil	B	NA	Aratinga solstitialis	Native	NA	Psidium guajava	Myrtaceae	Native	NA	Fleshy	NA	3.77	3.15	Web	Thompson Ian	eBird
USA	NA	2018-11-22	Myiopsitta monachus	Exotic	NA	Vaccinium sp.	Ericaceae	Native	ripe	Fleshy	NA	NA	NA	Web	Richard Evon	eBird
Israel	I	2018-10-10	Myiopsitta monachus	Exotic	NA	Ficus carica	Moraceae	Exotic	ripe	Fleshy	NA	3	1	Web	Oree Efroni Naor	eBird
Bolivia	D	xx/02/2013	Amazona aestiva	Native	NA	Psidium guajava	Myrtaceae	Native	ripe	Fleshy	NA	3.77	3.15	Own observations	Our Team	NA
Bolivia	D	xx/02/2013	Brotogeris chiriri	Native	NA	Psidium guajava	Myrtaceae	Native	ripe	Fleshy	NA	3.77	3.15	Own observations	Our Team	NA
Bolivia	D	xx/02/2013	Myiopsitta luchsi	Native	NA	Psidium guajava	Myrtaceae	Native	ripe	Fleshy	NA	3.77	3.15	Own observations	Our Team	NA
Bolivia	D	xx/02/2013	Psittacara mitratus	Native	NA	Psidium guajava	Myrtaceae	Native	ripe	Fleshy	NA	3.77	3.15	Own observations	Our Team	NA
Bolivia	D	xx/02/2013	Thectocercus acuticaudatus	Native	NA	Psidium guajava	Myrtaceae	Native	ripe	Fleshy	NA	3.77	3.15	Own observations	Our Team	NA
Bolivia	D	xx/11/2013	Brotogeris chiriri	Native	NA	Ceiba boliviana	Malvaceae	Native	ripe	Anemochorous	NA	7.5	NA	Own observations	Our Team	NA
Ecuador	C	xx/12/2014	Brotogeris pyrrhoptera	Native	NA	Pseudobombax millei	Malvaceae	Native	ripe	Anemochorous	NA	NA	NA	Own observations	Our Team	NA
Ecuador	C	xx/12/2014	Brotogeris pyrrhoptera	Native	NA	Pseudobombax millei	Malvaceae	Native	ripe	Anemochorous	NA	NA	NA	Own observations	Our Team	NA
Chile	G	xx/04/2014	Enicognathus leptorhynchus	Native	NA	Laureliopsis philippiana	‎Monimiaceae	Native	ripe	Others	NA	NA	NA	Own observations	Our Team	NA
Colombia	B	2018-09-01	Eupsittula pertinax	Native	NA	Unidentified	Unknown	NA	NA	NA	NA	NA	NA	Web	Jaime Andrés Herrera	Instagram
Australia	NA	2018-11-14	Trichoglossus moluccanus	Native	NA	Ficus carica	Moraceae	Exotic	ripe	Fleshy	NA	3	1	Web	Parrot Research Group	Instagram
Panama	B	2020-05-28	Forpus conspicillatus	Native	NA	Cecropia sp.	Urticaceae	Native	ripe	Fleshy	NA	NA	NA	Web	Isaac N.Pizarro	Facebook
Brazil	B	2019-08-15	Primolius couloni	Native	NA	Unidentified	Unknown	NA	NA	NA	NA	NA	NA	Web	Josef Widmer	Facebook
Argentina	D	2019-02-23	Psilopsiagon aymara	Native	NA	Carduus nutans	Compositae	Exotic	ripe	Anemochorous	NA	3.5	1.5	Web	Edgar Romeo	Instagram
Brazil	B	2015-12-22	Pyrilia vulturina	Native	NA	Protium heptaphyllum	Bursareceae	Native	ripe	Fleshy	NA	7.5	9.25	Web	Edson Lopes	WikiAves

## Sheet: READ_ME
Caught on camera: Epizoochory in parrots as an overlooked yet widespread plant-animal mutualism
Hernández-Brito et al.
								Biome.code	Biome
Country	Country where observation was done							A	Tropical and subtropical grasslands, savannas, and shrublands
Biome.code	Biome where observation was done (see right box)							B	Tropical and subtropical moist broadleaf forests
Date	Date of the observation							C	Tropical and subtropical dry broadleaf forests
Parrot.species	Bird species							D	Montane grasslands and shrublands
Parrot.origin	The bird is native/exotic where the observation was done							E	Flooded grasslands and savannas
Size.flock	Number of individuals of the same species in the flock							F	Deserts and xeric shrublands
Plant.species	Dispersed plant species while parrots were foraging							G	Temperate broadleaf and mixed forests
Family	Plant family							H	Tropical and subtropical coniferous forests
Plant.origin	The plant is native/exotic where the observation was done							I	Mediterranean forests, woodlands, and scrub
Fruit.state	The fruit was unripe or ripe							J	Mangrove
Attachment.mechanism	Seeds are attached through fleshy pulp, anemochorous structures or other mechanisms (resins and mucilagues)
Dispersal.distance	Recorded distances of seed dispersals
Seed.lenght	Length size of seeds (mm)
Seed.width	Width size of sizes (mm)
Source	The observation is own or from web-source
Photographer	Name or ID of photographer
Platform	Platform or web-source where observation was obtained
